# Supplementary material for: Bis(2,2′-bipyrid­yl)bromidocopper(II) bromide bromo­acetic acid hemihydrate
Source: Acta Crystallogr Sect E Struct Rep Online. 2009 Nov 21;65(Pt 12):m1647. doi: 10.1107/S1600536809048995 (PMC2971989; doi:10.1107/S1600536809048995)
Supplement: Supplementary file 1 [file e-65-m1647-sup1.cif]

##############################################################################
###                                                                        ###
###        Electronic paper (Acta Crystallographica Section E)             ###
###                                                                        ###
##############################################################################
#                                                                            #
# This CIF contains the data in a paper accepted for publication in Acta     #
# Crystallographica Section E. It conforms to the requirements of Notes      #
# for Authors for Section E, and has been peer reviewed under the auspices   #
# of the IUCr Commission on Journals.                                        #
#                                                                            #
# Full details of the Crystallographic Information File format               #
# are given in the paper "The Crystallographic Information File (CIF):       #
# a New Standard Archive File for Crystallography" by S. R. Hall, F. H.      #
# Allen and I. D. Brown [Acta Cryst. (1991), A47, 655-685].                  #
#                                                                            #
# The current version of the core CIF dictionary is obtainable from          #
# ftp://ftp.iucr.org/pub/cif_core.dic. The current version number is 2.4.    #
#                                                                            #
# Software is freely available for graphical display of the structure(s) in  #
# this CIF.  For information consult the CIF home page http://www.iucr.org/  #
# cif/home.html                                                              #
#                                                                            #
# This file may be used for bona fide research purposes within the           #
# scientific community so long as proper attribution is given to the journal # 
# article from which it was obtained.                                        #
#                                                                            #
##############################################################################
                                             
data_I
_audit_creation_method     SHELXL-97
_chemical_name_systematic
;
Bis(2,2'-bipyridyl)bromidocopper(II) bromide bromoacetic acid hemihydrate
;
_chemical_name_common     ?
_chemical_formula_moiety     'C20 H16 Br Cu N4 +, Br -, C2 H3 Br O2, 0.5(H2 O)'
_chemical_formula_sum     'C22 H20 Br3 Cu N4 O2.5'
_chemical_formula_iupac     '[Cu Br (C10 H8 N2)2] Br, C2 H3 Br O2, 0.5H2 O'
_chemical_formula_weight     683.69
_chemical_melting_point     ?
_symmetry_cell_setting     Triclinic
_symmetry_space_group_name_H-M     'P -1'
loop_
    _symmetry_equiv_pos_as_xyz
    'x, y, z'
    '-x, -y, -z'
_cell_length_a     8.580(4)
_cell_length_b     12.125(6)
_cell_length_c     13.212(6)
_cell_angle_alpha     70.295(9)
_cell_angle_beta     81.427(8)
_cell_angle_gamma     76.669(9)
_cell_volume     1255.3(11)
_cell_formula_units_Z     2
_cell_measurement_reflns_used     1942
_cell_measurement_theta_min     2.447
_cell_measurement_theta_max     26.332
_cell_measurement_temperature     273(2)
_exptl_crystal_description     block
_exptl_crystal_colour     blue
_exptl_crystal_size_max     0.30
_exptl_crystal_size_mid     0.27
_exptl_crystal_size_min     0.26
_exptl_crystal_density_diffrn     1.809
_exptl_crystal_density_meas     ?
_exptl_crystal_density_method     'not measured'
_exptl_crystal_F_000     668
_exptl_absorpt_coefficient_mu     5.673
_exptl_absorpt_correction_type     multi-scan
_exptl_absorpt_process_details     '(SADABS; Bruker, 2005)'
_exptl_absorpt_correction_T_min     0.2810
_exptl_absorpt_correction_T_max     0.3203
_exptl_special_details
;
;
_diffrn_ambient_temperature     273(2)
_diffrn_radiation_type     MoK\a
_diffrn_radiation_wavelength     0.71073
_diffrn_radiation_source     'fine-focus sealed tube'
_diffrn_radiation_monochromator     graphite
_diffrn_measurement_device_type     'Bruker SMART APEX'
_diffrn_measurement_method     'phi and omega scans'
_diffrn_detector_area_resol_mean     ?
_diffrn_reflns_number     6360
_diffrn_reflns_av_R_equivalents     0.1133
_diffrn_reflns_av_sigmaI/netI     0.1166
_diffrn_reflns_theta_min     1.82
_diffrn_reflns_theta_max     25.05
_diffrn_reflns_theta_full     25.05
_diffrn_measured_fraction_theta_max     0.985
_diffrn_measured_fraction_theta_full     0.985
_diffrn_reflns_limit_h_min     -8
_diffrn_reflns_limit_h_max     10
_diffrn_reflns_limit_k_min     -11
_diffrn_reflns_limit_k_max     14
_diffrn_reflns_limit_l_min     -15
_diffrn_reflns_limit_l_max     15
_diffrn_standards_number     0
_diffrn_standards_interval_count     0
_diffrn_standards_interval_time     0
_diffrn_standards_decay_%     0
_refine_special_details
;
Refinement of <i>F</i>^2^ against ALL reflections. The weighted <i>R</i>-factor
<i>wR</i> and goodness of fit <i>S</i> are based on <i>F</i>^2^, conventional
<i>R</i>-factors <i>R</i> are based on <i>F</i>, with <i>F</i> set to zero for
negative <i>F</i>^2^. The threshold expression of <i>F</i>^2^ >
\s(<i>F</i>^2^) is used only for calculating <i>R</i>-factors(gt) <i>etc</i>.
and is not relevant to the choice of reflections for refinement.
<i>R</i>-factors based on <i>F</i>^2^ are statistically about twice as large
as those based on <i>F</i>, and <i>R</i>- factors based on ALL data will be
even larger.
;
_reflns_number_total     4384
_reflns_number_gt     2689
_reflns_threshold_expression     I>2sigma(I)
_refine_ls_structure_factor_coef     Fsqd
_refine_ls_matrix_type     full
_refine_ls_R_factor_all     0.1074
_refine_ls_R_factor_gt     0.0673
_refine_ls_wR_factor_gt     0.1661
_refine_ls_wR_factor_ref     0.1827
_refine_ls_goodness_of_fit_ref     1.005
_refine_ls_restrained_S_all     1.006
_refine_ls_number_reflns     4384
_refine_ls_number_parameters     299
_refine_ls_number_restraints     3
_refine_ls_hydrogen_treatment     constr
_refine_ls_weighting_scheme     calc
_refine_ls_weighting_details
                 'calc w=1/[\s^2^(Fo^2^)+(0.0930P)^2^] where P=(Fo^2^+2Fc^2^)/3'
_atom_sites_solution_hydrogens     geom
_atom_sites_solution_primary     direct
_atom_sites_solution_secondary     difmap
_refine_ls_shift/su_max     0.000
_refine_ls_shift/su_mean     0.000
_refine_diff_density_max     1.196
_refine_diff_density_min     -1.103
_refine_ls_extinction_method     none
_refine_ls_extinction_coef     ?
loop_
    _atom_type_symbol
    _atom_type_description
    _atom_type_scat_dispersion_real
    _atom_type_scat_dispersion_imag
    _atom_type_scat_source
    'C' 'C' 0.0033 0.0016
                         'International Tables Vol C Tables 4.2.6.8 and 6.1.1.4'
    'H' 'H' 0.0000 0.0000
                         'International Tables Vol C Tables 4.2.6.8 and 6.1.1.4'
    'N' 'N' 0.0061 0.0033
                         'International Tables Vol C Tables 4.2.6.8 and 6.1.1.4'
    'O' 'O' 0.0106 0.0060
                         'International Tables Vol C Tables 4.2.6.8 and 6.1.1.4'
    'Br' 'Br' -0.2901 2.4595
                         'International Tables Vol C Tables 4.2.6.8 and 6.1.1.4'
    'Cu' 'Cu' 0.3201 1.2651
                         'International Tables Vol C Tables 4.2.6.8 and 6.1.1.4'
_computing_data_collection     'SMART (Bruker, 2005)'
_computing_cell_refinement     'SAINT (Bruker, 2005)'
_computing_data_reduction     'SAINT (Bruker, 2005)'
_computing_structure_solution     'SHELXS97 (Sheldrick, 2008)'
_computing_structure_refinement     'SHELXL97 (Sheldrick, 2008)'
_computing_molecular_graphics     'XP in SHELXTL (Sheldrick, 2008)'
_computing_publication_material     'SHELXL97 (Sheldrick, 2008)'
loop_
    _atom_site_type_symbol
    _atom_site_label
    _atom_site_fract_x
    _atom_site_fract_y
    _atom_site_fract_z
    _atom_site_U_iso_or_equiv
    _atom_site_adp_type
    _atom_site_calc_flag
    _atom_site_refinement_flags
    _atom_site_occupancy
    _atom_site_disorder_assembly
    _atom_site_disorder_group
    Cu Cu1 0.29541(12) 0.96050(9) 0.26233(8) 0.0355(3) Uani d . 1 . .
    N N1 0.2936(8) 1.0281(6) 0.3915(5) 0.0343(17) Uani d . 1 . .
    N N2 0.1969(9) 0.8397(6) 0.3826(5) 0.0396(18) Uani d . 1 . .
    N N3 0.4085(8) 1.0763(6) 0.1487(5) 0.0357(17) Uani d . 1 . .
    N N4 0.5077(8) 0.8468(6) 0.2359(5) 0.0335(17) Uani d . 1 . .
    O O1 0.5681(9) 0.4552(7) 0.1253(6) 0.072(2) Uani d . 1 . .
    H H1 0.4898 0.4612 0.1684 0.108 Uiso calc R 1 . .
    O O2 0.6357(9) 0.2741(8) 0.2416(6) 0.090(3) Uani d . 1 . .
    O O3 0.4997(16) 0.4203(11) 0.4374(10) 0.057(4) Uani d PD 0.50 . .
    H H3A 0.4339 0.4667 0.3920 0.068 Uiso d PRD 0.50 . .
    H H3B 0.5632 0.3711 0.4099 0.068 Uiso d PRD 0.50 . .
    Br Br1 0.96870(13) 0.40992(10) 0.14479(8) 0.0541(3) Uani d . 1 . .
    Br Br2 0.05033(11) 1.02044(9) 0.16420(7) 0.0468(3) Uani d . 1 . .
    Br Br3 0.23105(12) 0.51574(10) 0.24364(9) 0.0574(3) Uani d . 1 . .
    C C1 0.6651(12) 0.3530(9) 0.1639(8) 0.050(3) Uani d . 1 . .
    C C2 0.8186(12) 0.3421(10) 0.0945(8) 0.054(3) Uani d . 1 . .
    H H2A 0.8002 0.3855 0.0195 0.064 Uiso calc R 1 . .
    H H2B 0.8624 0.2589 0.1010 0.064 Uiso calc R 1 . .
    C C3 0.3481(11) 1.1248(8) 0.3882(8) 0.046(2) Uani d . 1 . .
    H H3 0.3908 1.1706 0.3228 0.055 Uiso calc R 1 . .
    C C4 0.3426(13) 1.1581(10) 0.4791(10) 0.063(3) Uani d . 1 . .
    H H4 0.3845 1.2235 0.4762 0.075 Uiso calc R 1 . .
    C C5 0.2718(12) 1.0902(10) 0.5760(8) 0.053(3) Uani d . 1 . .
    H H5 0.2599 1.1127 0.6379 0.063 Uiso calc R 1 . .
    C C6 0.2192(11) 0.9878(9) 0.5783(7) 0.044(2) Uani d . 1 . .
    H H6 0.1776 0.9388 0.6423 0.053 Uiso calc R 1 . .
    C C7 0.2305(9) 0.9621(8) 0.4850(7) 0.032(2) Uani d . 1 . .
    C C8 0.1752(10) 0.8567(8) 0.4793(6) 0.037(2) Uani d . 1 . .
    C C9 0.1025(11) 0.7787(8) 0.5660(7) 0.044(2) Uani d . 1 . .
    H H9 0.0885 0.7895 0.6334 0.053 Uiso calc R 1 . .
    C C10 0.0516(13) 0.6868(10) 0.5531(8) 0.060(3) Uani d . 1 . .
    H H10 0.0025 0.6345 0.6109 0.072 Uiso calc R 1 . .
    C C11 0.0743(13) 0.6724(10) 0.4521(8) 0.060(3) Uani d . 1 . .
    H H11 0.0404 0.6102 0.4408 0.072 Uiso calc R 1 . .
    C C12 0.1468(13) 0.7503(9) 0.3701(8) 0.056(3) Uani d . 1 . .
    H H12 0.1618 0.7404 0.3022 0.067 Uiso calc R 1 . .
    C C13 0.3448(12) 1.1931(8) 0.1070(8) 0.051(3) Uani d . 1 . .
    H H13 0.2437 1.2231 0.1343 0.061 Uiso calc R 1 . .
    C C14 0.4260(13) 1.2703(9) 0.0240(8) 0.053(3) Uani d . 1 . .
    H H14 0.3792 1.3504 -0.0047 0.063 Uiso calc R 1 . .
    C C15 0.5761(12) 1.2258(9) -0.0145(7) 0.046(2) Uani d . 1 . .
    H H15 0.6328 1.2757 -0.0695 0.055 Uiso calc R 1 . .
    C C16 0.6409(11) 1.1099(9) 0.0276(7) 0.047(2) Uani d . 1 . .
    H H16 0.7429 1.0799 0.0014 0.056 Uiso calc R 1 . .
    C C17 0.5572(10) 1.0337(8) 0.1101(6) 0.034(2) Uani d . 1 . .
    C C18 0.6133(10) 0.9048(8) 0.1607(6) 0.035(2) Uani d . 1 . .
    C C19 0.7675(11) 0.8444(9) 0.1358(8) 0.049(3) Uani d . 1 . .
    H H19 0.8377 0.8852 0.0837 0.059 Uiso calc R 1 . .
    C C20 0.8125(13) 0.7270(10) 0.1879(9) 0.060(3) Uani d . 1 . .
    H H20 0.9151 0.6865 0.1735 0.072 Uiso calc R 1 . .
    C C21 0.7010(13) 0.6653(9) 0.2656(9) 0.059(3) Uani d . 1 . .
    H H21 0.7287 0.5839 0.3015 0.071 Uiso calc R 1 . .
    C C22 0.5528(12) 0.7292(9) 0.2856(8) 0.053(3) Uani d . 1 . .
    H H22 0.4799 0.6893 0.3359 0.063 Uiso calc R 1 . .
loop_
    _atom_site_aniso_label
    _atom_site_aniso_U_11
    _atom_site_aniso_U_22
    _atom_site_aniso_U_33
    _atom_site_aniso_U_12
    _atom_site_aniso_U_13
    _atom_site_aniso_U_23
    Cu1 0.0381(6) 0.0378(6) 0.0242(6) -0.0070(5) 0.0117(4) -0.0077(5)
    N1 0.033(4) 0.043(4) 0.028(4) -0.007(3) 0.008(3) -0.016(4)
    N2 0.047(5) 0.040(4) 0.028(4) -0.016(4) 0.013(3) -0.007(3)
    N3 0.033(4) 0.036(4) 0.027(4) -0.004(3) 0.009(3) -0.002(3)
    N4 0.037(4) 0.033(4) 0.024(4) 0.000(3) 0.000(3) -0.007(3)
    O1 0.059(5) 0.053(5) 0.069(5) 0.006(4) 0.012(4) 0.007(4)
    O2 0.065(6) 0.085(6) 0.065(5) -0.006(5) 0.008(4) 0.034(5)
    O3 0.080(10) 0.041(8) 0.048(8) -0.015(7) -0.047(8) 0.007(6)
    Br1 0.0528(7) 0.0612(7) 0.0445(6) -0.0112(5) 0.0059(5) -0.0156(5)
    Br2 0.0376(6) 0.0617(7) 0.0353(5) -0.0075(5) 0.0033(4) -0.0117(5)
    Br3 0.0428(6) 0.0652(7) 0.0613(7) -0.0074(5) 0.0032(5) -0.0212(6)
    C1 0.049(6) 0.050(6) 0.046(6) -0.007(5) -0.007(5) -0.008(5)
    C2 0.049(6) 0.060(7) 0.044(6) -0.002(5) 0.005(5) -0.014(5)
    C3 0.052(6) 0.042(6) 0.042(6) -0.010(5) 0.006(5) -0.014(5)
    C4 0.063(8) 0.064(7) 0.083(9) -0.008(6) -0.024(6) -0.046(7)
    C5 0.057(7) 0.069(7) 0.036(6) 0.004(6) -0.012(5) -0.028(6)
    C6 0.044(6) 0.055(6) 0.023(5) 0.008(5) -0.002(4) -0.013(5)
    C7 0.021(4) 0.039(5) 0.029(5) 0.008(4) -0.006(3) -0.011(4)
    C8 0.031(5) 0.046(6) 0.021(5) -0.003(4) 0.008(4) 0.000(4)
    C9 0.042(6) 0.050(6) 0.025(5) -0.008(5) 0.004(4) 0.003(4)
    C10 0.064(7) 0.071(8) 0.037(6) -0.033(6) 0.012(5) 0.000(5)
    C11 0.077(8) 0.060(7) 0.043(6) -0.033(6) 0.014(5) -0.012(5)
    C12 0.077(8) 0.053(7) 0.037(6) -0.031(6) 0.009(5) -0.009(5)
    C13 0.045(6) 0.043(6) 0.051(6) -0.002(5) 0.005(5) -0.007(5)
    C14 0.065(7) 0.035(5) 0.048(6) -0.012(5) -0.012(5) 0.004(5)
    C15 0.062(7) 0.048(6) 0.028(5) -0.021(5) 0.001(4) -0.006(5)
    C16 0.045(6) 0.062(7) 0.034(5) -0.023(5) 0.014(4) -0.016(5)
    C17 0.039(5) 0.043(5) 0.020(4) -0.012(4) -0.002(4) -0.010(4)
    C18 0.039(5) 0.047(6) 0.022(4) -0.007(4) -0.003(4) -0.014(4)
    C19 0.030(5) 0.062(7) 0.059(7) -0.004(5) 0.006(4) -0.031(6)
    C20 0.051(7) 0.061(8) 0.068(7) 0.010(6) -0.006(6) -0.033(6)
    C21 0.067(8) 0.043(6) 0.060(7) 0.012(5) -0.022(6) -0.014(6)
    C22 0.044(6) 0.060(7) 0.041(6) 0.003(5) -0.003(5) -0.007(5)
_geom_special_details
;
All e.s.d.'s (except the e.s.d. in the dihedral angle between two l.s. planes)
are estimated using the full covariance matrix. The cell e.s.d.'s are taken
into account individually in the estimation of e.s.d.'s in distances, angles
and torsion angles; correlations between e.s.d.'s in cell parameters are only
used when they are defined by crystal symmetry. An approximate (isotropic)
treatment of cell e.s.d.'s is used for estimating e.s.d.'s involving l.s.
planes.
;
loop_
    _geom_bond_atom_site_label_1
    _geom_bond_atom_site_label_2
    _geom_bond_site_symmetry_2
    _geom_bond_distance
    _geom_bond_publ_flag
    Cu1 N3 . 1.985(6) ?
    Cu1 N2 . 1.997(7) ?
    Cu1 N4 . 2.078(7) ?
    Cu1 N1 . 2.125(7) ?
    Cu1 Br2 . 2.471(2) ?
    N1 C7 . 1.340(10) ?
    N1 C3 . 1.344(11) ?
    N2 C12 . 1.321(12) ?
    N2 C8 . 1.341(11) ?
    N3 C13 . 1.347(11) ?
    N3 C17 . 1.354(10) ?
    N4 C22 . 1.343(12) ?
    N4 C18 . 1.362(10) ?
    O1 C1 . 1.309(12) ?
    O1 H1 . 0.8200 ?
    O2 C1 . 1.185(11) ?
    O3 H3A . 0.8500 ?
    O3 H3B . 0.8500 ?
    Br1 C2 . 1.972(11) ?
    C1 C2 . 1.496(13) ?
    C2 H2A . 0.9700 ?
    C2 H2B . 0.9700 ?
    C3 C4 . 1.381(13) ?
    C3 H3 . 0.9300 ?
    C4 C5 . 1.406(15) ?
    C4 H4 . 0.9300 ?
    C5 C6 . 1.406(14) ?
    C5 H5 . 0.9300 ?
    C6 C7 . 1.355(12) ?
    C6 H6 . 0.9300 ?
    C7 C8 . 1.489(13) ?
    C8 C9 . 1.388(11) ?
    C9 C10 . 1.355(14) ?
    C9 H9 . 0.9300 ?
    C10 C11 . 1.382(14) ?
    C10 H10 . 0.9300 ?
    C11 C12 . 1.354(13) ?
    C11 H11 . 0.9300 ?
    C12 H12 . 0.9300 ?
    C13 C14 . 1.395(13) ?
    C13 H13 . 0.9300 ?
    C14 C15 . 1.370(14) ?
    C14 H14 . 0.9300 ?
    C15 C16 . 1.341(14) ?
    C15 H15 . 0.9300 ?
    C16 C17 . 1.397(12) ?
    C16 H16 . 0.9300 ?
    C17 C18 . 1.472(12) ?
    C18 C19 . 1.408(12) ?
    C19 C20 . 1.347(14) ?
    C19 H19 . 0.9300 ?
    C20 C21 . 1.431(15) ?
    C20 H20 . 0.9300 ?
    C21 C22 . 1.368(14) ?
    C21 H21 . 0.9300 ?
    C22 H22 . 0.9300 ?
loop_
    _geom_angle_atom_site_label_1
    _geom_angle_atom_site_label_2
    _geom_angle_atom_site_label_3
    _geom_angle_site_symmetry_1
    _geom_angle_site_symmetry_3
    _geom_angle
    _geom_angle_publ_flag
    N3 Cu1 N2 . . 175.6(3) ?
    N3 Cu1 N4 . . 80.1(3) ?
    N2 Cu1 N4 . . 97.1(3) ?
    N3 Cu1 N1 . . 98.2(3) ?
    N2 Cu1 N1 . . 79.9(3) ?
    N4 Cu1 N1 . . 114.5(3) ?
    N3 Cu1 Br2 . . 93.4(2) ?
    N2 Cu1 Br2 . . 91.0(2) ?
    N4 Cu1 Br2 . . 127.57(19) ?
    N1 Cu1 Br2 . . 117.90(19) ?
    C7 N1 C3 . . 119.6(8) ?
    C7 N1 Cu1 . . 112.7(5) ?
    C3 N1 Cu1 . . 127.7(6) ?
    C12 N2 C8 . . 120.0(8) ?
    C12 N2 Cu1 . . 123.8(6) ?
    C8 N2 Cu1 . . 116.2(6) ?
    C13 N3 C17 . . 118.7(7) ?
    C13 N3 Cu1 . . 123.9(6) ?
    C17 N3 Cu1 . . 117.4(5) ?
    C22 N4 C18 . . 118.6(8) ?
    C22 N4 Cu1 . . 128.6(6) ?
    C18 N4 Cu1 . . 112.8(6) ?
    C1 O1 H1 . . 109.5 ?
    H3A O3 H3B . . 109.7 ?
    O2 C1 O1 . . 125.6(10) ?
    O2 C1 C2 . . 122.2(10) ?
    O1 C1 C2 . . 112.1(9) ?
    C1 C2 Br1 . . 106.9(7) ?
    C1 C2 H2A . . 110.3 ?
    Br1 C2 H2A . . 110.3 ?
    C1 C2 H2B . . 110.3 ?
    Br1 C2 H2B . . 110.3 ?
    H2A C2 H2B . . 108.6 ?
    N1 C3 C4 . . 122.0(9) ?
    N1 C3 H3 . . 119.0 ?
    C4 C3 H3 . . 119.0 ?
    C3 C4 C5 . . 117.9(10) ?
    C3 C4 H4 . . 121.0 ?
    C5 C4 H4 . . 121.0 ?
    C4 C5 C6 . . 119.1(9) ?
    C4 C5 H5 . . 120.5 ?
    C6 C5 H5 . . 120.5 ?
    C7 C6 C5 . . 118.5(9) ?
    C7 C6 H6 . . 120.8 ?
    C5 C6 H6 . . 120.8 ?
    N1 C7 C6 . . 122.8(8) ?
    N1 C7 C8 . . 114.9(7) ?
    C6 C7 C8 . . 122.2(8) ?
    N2 C8 C9 . . 119.5(9) ?
    N2 C8 C7 . . 116.3(7) ?
    C9 C8 C7 . . 124.2(8) ?
    C10 C9 C8 . . 120.4(9) ?
    C10 C9 H9 . . 119.8 ?
    C8 C9 H9 . . 119.8 ?
    C9 C10 C11 . . 118.7(10) ?
    C9 C10 H10 . . 120.7 ?
    C11 C10 H10 . . 120.7 ?
    C12 C11 C10 . . 118.8(10) ?
    C12 C11 H11 . . 120.6 ?
    C10 C11 H11 . . 120.6 ?
    N2 C12 C11 . . 122.6(10) ?
    N2 C12 H12 . . 118.7 ?
    C11 C12 H12 . . 118.7 ?
    N3 C13 C14 . . 121.9(9) ?
    N3 C13 H13 . . 119.0 ?
    C14 C13 H13 . . 119.0 ?
    C15 C14 C13 . . 118.7(9) ?
    C15 C14 H14 . . 120.7 ?
    C13 C14 H14 . . 120.7 ?
    C16 C15 C14 . . 119.7(9) ?
    C16 C15 H15 . . 120.2 ?
    C14 C15 H15 . . 120.2 ?
    C15 C16 C17 . . 120.8(9) ?
    C15 C16 H16 . . 119.6 ?
    C17 C16 H16 . . 119.6 ?
    N3 C17 C16 . . 120.2(8) ?
    N3 C17 C18 . . 113.9(7) ?
    C16 C17 C18 . . 126.0(8) ?
    N4 C18 C19 . . 121.4(8) ?
    N4 C18 C17 . . 115.8(7) ?
    C19 C18 C17 . . 122.7(8) ?
    C20 C19 C18 . . 119.4(10) ?
    C20 C19 H19 . . 120.3 ?
    C18 C19 H19 . . 120.3 ?
    C19 C20 C21 . . 119.3(10) ?
    C19 C20 H20 . . 120.3 ?
    C21 C20 H20 . . 120.3 ?
    C22 C21 C20 . . 118.3(10) ?
    C22 C21 H21 . . 120.9 ?
    C20 C21 H21 . . 120.9 ?
    N4 C22 C21 . . 123.0(10) ?
    N4 C22 H22 . . 118.5 ?
    C21 C22 H22 . . 118.5 ?
loop_
    _geom_hbond_atom_site_label_D
    _geom_hbond_atom_site_label_H
    _geom_hbond_atom_site_label_A
    _geom_hbond_site_symmetry_A
    _geom_hbond_distance_DH
    _geom_hbond_distance_HA
    _geom_hbond_distance_DA
    _geom_hbond_angle_DHA
    _geom_hbond_publ_flag
    O1 H1 Br3 . 0.82 2.34 3.129(7) 162.7 y
    O3 H3A Br3 . 0.85 2.64 3.426(11) 154.1 y
    C14 H14 O1 2_675 0.93 2.46 3.254(12) 143.6 y
    C16 H16 Br2 2_675 0.93 3.01 3.835(9) 148.6 .
    C3 H3 O2 1_565 0.93 2.60 3.374(12) 140.7 y
    C4 H4 O3 1_565 0.93 2.65 3.578(16) 171.7 .
    C10 H10 Br1 2_666 0.93 3.13 3.751(10) 126.2 .
    C2 H2B Br2 1_645 0.97 2.88 3.815(11) 162.8 y
    C13 H13 Br1 1_465 0.93 2.89 3.750(10) 154.0 y
data_global
_journal_date_recd_electronic     2009-10-24
_journal_date_accepted     2009-11-17
_journal_name_full     'Acta Crystallographica, Section E'
_journal_year     2009
_journal_volume     65
_journal_issue     12
_journal_page_first     m1647
_journal_page_last     m1647
_journal_paper_category     QM
_journal_coeditor_code     CV2644
_publ_contact_author_name     'Yaru Liu'
_publ_contact_author_address
;
  School of Science, North University
  of China,Taiyuan 030051, Shanxi,
  People's Republic of China
;
_publ_contact_author_email     klsz79@163.com
_publ_contact_author_fax     '86 538 6715159'
_publ_contact_author_phone     '86 538 6715360'
_publ_section_title
;
Bis(2,2'-bipyridyl)bromidocopper(II) bromide bromoacetic acid hemihydrate
;
loop_
    _publ_author_name
    _publ_author_address
    'Yaru Liu'
;
School of Science, North University of China, Taiyuan 030051, Shanxi,
People's Republic of China
;
    'Junshan Sun'
;
Department of Materials and Chemical Engineering
Taishan University,
271021 Tai'an, Shandong,
People's Republic of China
;
    'Xinli Wang'
;
Department of ????
Taishan University,
271021 Tai'an, Shandong,
People's Republic of China
;
