# Supplementary material for: Bis(2,2′-bipyrid­yl)bromidocopper(II) bromide bromo­acetic acid hemihydrate
Source: Acta Crystallogr Sect E Struct Rep Online. 2009 Nov 21;65(Pt 12):m1647. doi: 10.1107/S1600536809048995 (PMC2971989; doi:10.1107/S1600536809048995)
Supplement: Supplementary file 2 [file e-65-m1647-Isup2.hkl]

# 
# h,k,l, Fc-squared, Fo-squared, sigma(Fo-squared) and status flag 
# 
data_I
_shelx_title ' 123 in P-1' 
_shelx_refln_list_code          4 
_shelx_F_calc_maximum      227.59 
_exptl_crystal_F_000       668.00 
_reflns_d_resolution_high  0.8393 
 
loop_ 
 _symmetry_equiv_pos_as_xyz 
 'x, y, z' 
 '-x, -y, -z' 
 
_cell_length_a     8.5796 
_cell_length_b    12.1254 
_cell_length_c    13.2117 
_cell_angle_alpha  70.295 
_cell_angle_beta   81.427 
_cell_angle_gamma  76.669 
 
_shelx_F_squared_multiplier     1.000 
 
loop_ 
 _refln_index_h 
 _refln_index_k 
 _refln_index_l 
 _refln_F_squared_calc 
 _refln_F_squared_meas 
 _refln_F_squared_sigma 
 _refln_observed_status 
   1   0   0     1301.20      841.56     19.69 o 
   2   0   0      719.21      758.23     30.37 o 
   3   0   0     6467.26     6724.40     89.52 o 
   4   0   0     6730.22     6689.89    106.64 o 
   5   0   0      510.43      546.53     64.64 o 
   6   0   0      307.20      259.96     59.87 o 
   7   0   0      300.59      261.70     72.17 o 
   8   0   0      424.04      405.70     88.89 o 
   9   0   0       58.81        4.18     96.23 o 
  -9   1   0      778.67      657.08    114.26 o 
  -8   1   0     1244.81     1325.16    120.60 o 
  -7   1   0        1.29       77.70     73.32 o 
  -6   1   0       60.79       87.14     57.38 o 
  -5   1   0     3375.23     3723.80    102.25 o 
  -4   1   0     1864.35     2093.60     72.51 o 
  -3   1   0      945.99     1428.75     52.15 o 
  -2   1   0     7661.82     8693.67   2144.94 o 
  -1   1   0     4976.19     5220.34    305.90 o 
   0   1   0     5625.83     4222.66     44.14 o 
   1   1   0       59.33       12.25      6.03 o 
   2   1   0      832.96      781.21     29.56 o 
   3   1   0     4941.99     5255.90     78.75 o 
   4   1   0      274.35      311.42     39.24 o 
   5   1   0     2571.75     2419.32     84.14 o 
   6   1   0      230.61      151.77     56.26 o 
   7   1   0      519.49      457.73     75.50 o 
   8   1   0      531.75      494.48     88.38 o 
   9   1   0      747.83      563.55    106.21 o 
  10   1   0       37.33      156.20    112.00 o 
  -9   2   0       79.99      206.16    106.62 o 
  -8   2   0       14.09       10.47     83.32 o 
  -7   2   0       18.87       69.40     71.43 o 
  -6   2   0      133.47      106.04     60.99 o 
  -5   2   0     1070.08     1184.97     77.61 o 
  -4   2   0    14269.47    14932.76   2836.38 o 
  -3   2   0    11624.50    12595.50   3163.23 o 
  -2   2   0      760.94      953.22    138.65 o 
  -1   2   0     8270.62     6400.53    283.23 o 
   0   2   0    19086.03    19247.56    114.17 o 
   1   2   0      357.65      311.65     16.86 o 
   2   2   0     1634.02     1439.33    532.73 o 
   3   2   0       10.52       -7.90     20.86 o 
   4   2   0     4634.81     3912.66     82.75 o 
   5   2   0     1439.63     1148.98     68.02 o 
   6   2   0     6722.30     6130.72    131.42 o 
   7   2   0      411.81      406.07     73.15 o 
   8   2   0      403.24      457.43     87.11 o 
   9   2   0      757.48      672.47    105.92 o 
  10   2   0      289.71      198.49    101.84 o 
  -9   3   0      581.13      680.43    123.23 o 
  -8   3   0     1241.89     1165.90    119.98 o 
  -7   3   0        1.72      -10.12     77.13 o 
  -6   3   0       22.43       37.48     65.07 o 
  -5   3   0     3729.31     4073.24    573.03 o 
  -4   3   0       39.54       28.99     31.02 o 
  -3   3   0     9678.63    11795.28   1558.41 o 
  -2   3   0     2612.73     3345.70    520.99 o 
  -1   3   0      487.64      535.32     21.43 o 
   0   3   0     2498.07     2152.72    206.05 o 
   1   3   0    10531.13     9427.56    431.34 o 
   2   3   0     3531.87     3777.44    394.04 o 
   3   3   0     2557.56     2270.24    646.92 o 
   4   3   0       89.55       29.65     28.45 o 
   5   3   0       89.16       55.23     39.75 o 
   6   3   0       84.61       52.85     52.30 o 
   7   3   0     2130.55     1894.72     99.96 o 
   8   3   0      916.77      596.30     85.76 o 
   9   3   0      592.94      448.15     93.49 o 
  10   3   0       64.14      110.73     95.42 o 
  -8   4   0        0.16        8.28     90.26 o 
  -7   4   0        2.19       25.98     76.11 o 
  -6   4   0        6.93        1.02     68.50 o 
  -5   4   0     1092.19     1083.07    146.01 o 
  -4   4   0      289.29      395.55     78.73 o 
  -3   4   0     1136.58     1262.00    173.17 o 
  -2   4   0        0.44       -2.01     18.18 o 
  -1   4   0       47.29       41.47     15.66 o 
   0   4   0     5917.70     5130.60    532.54 o 
   1   4   0       91.16      129.05     15.33 o 
   2   4   0     7334.46     7468.78     62.09 o 
   3   4   0     3702.03     3464.23    364.86 o 
   4   4   0     1837.41     1928.78    346.22 o 
   5   4   0     3027.53     2594.99    713.78 o 
   6   4   0     7867.40     7651.33   1855.37 o 
   7   4   0      170.74       81.14     58.76 o 
   8   4   0      682.73      375.30     76.65 o 
   9   4   0      100.85       40.68     81.13 o 
  10   4   0      241.86      116.14     99.20 o 
  -8   5   0       83.88       92.66    102.95 o 
  -7   5   0      209.00      303.93     92.39 o 
  -6   5   0     1034.60     1228.59    122.06 o 
  -5   5   0      408.13      481.77    106.30 o 
  -4   5   0       58.79       74.49     40.59 o 
  -3   5   0     7159.29     9080.19   1262.16 o 
  -2   5   0    10984.02     9658.20    107.40 o 
  -1   5   0      220.08      249.66     23.36 o 
   0   5   0     1088.18      814.75    106.06 o 
   1   5   0    15775.24    12628.51    756.28 o 
   2   5   0     1590.25     1469.83     36.05 o 
   3   5   0       81.33       48.82     21.77 o 
   4   5   0     1031.03     1098.04     41.95 o 
   5   5   0      122.33      161.02     33.53 o 
   6   5   0       38.03       63.20     38.20 o 
   7   5   0        0.15        1.93     43.61 o 
   8   5   0      659.16      808.17    145.58 o 
   9   5   0      209.60      245.52     75.35 o 
  -8   6   0       50.67      117.42    106.53 o 
  -7   6   0      519.89      578.76    104.44 o 
  -6   6   0      300.63      301.16     64.55 o 
  -5   6   0       11.84       27.65     51.56 o 
  -4   6   0      158.94      183.45     36.75 o 
  -3   6   0        1.89        5.73     29.07 o 
  -2   6   0      639.54      524.72     40.18 o 
  -1   6   0       35.77        0.24     21.13 o 
   0   6   0      831.67      742.49     76.70 o 
   1   6   0      594.29      716.53    104.32 o 
   2   6   0     7355.43     6931.80     76.34 o 
   3   6   0     1306.81     1352.71     78.68 o 
   4   6   0      935.14     1030.13     44.62 o 
   5   6   0      535.81      644.62     47.36 o 
   6   6   0     3234.45     3422.26    173.16 o 
   7   6   0      734.82      688.02     93.48 o 
   8   6   0        3.09      -26.05     54.16 o 
   9   6   0       82.00       80.34     65.07 o 
  -7   7   0       90.98      111.64     83.42 o 
  -6   7   0      987.47     1075.91    193.18 o 
  -5   7   0       27.62       91.03     58.93 o 
  -4   7   0     1060.90     1208.43    140.49 o 
  -3   7   0     3025.50     3877.84    529.21 o 
  -2   7   0     5647.86     5157.81     79.37 o 
  -1   7   0      134.10       95.99     28.38 o 
   0   7   0      631.35      609.81     66.40 o 
   1   7   0     4664.94     4008.70    467.11 o 
   2   7   0      844.77      811.76     94.10 o 
   3   7   0     1522.60     1488.68    123.18 o 
   4   7   0      468.96      539.94     41.83 o 
   5   7   0       23.91       53.41     36.22 o 
   6   7   0      136.98      202.08     45.43 o 
   7   7   0      558.38      655.27     89.17 o 
   8   7   0      540.00      571.97     67.55 o 
   9   7   0      879.60      933.37    116.27 o 
  -6   8   0       28.36      114.74     74.22 o 
  -5   8   0      333.26      428.82     92.93 o 
  -4   8   0       74.13       62.74     43.91 o 
  -3   8   0        0.74        7.94     38.01 o 
  -2   8   0      104.31       91.30     36.58 o 
  -1   8   0       70.95       75.76     32.15 o 
   0   8   0      254.15      229.92     33.73 o 
   1   8   0      255.19      239.70     34.98 o 
   2   8   0      727.68      792.25    146.89 o 
   3   8   0      569.00      664.46     69.03 o 
   4   8   0      408.45      533.93     45.37 o 
   5   8   0       14.20       21.83     41.84 o 
   6   8   0      429.39      597.85     60.90 o 
   7   8   0       11.09      -29.33     54.38 o 
   8   8   0      560.61      679.39     73.17 o 
   9   8   0        0.02       28.03     67.58 o 
  -6   9   0      152.06      149.55    128.47 o 
  -5   9   0       51.73      -26.60    110.43 o 
  -4   9   0       24.03       11.91     97.16 o 
  -3   9   0     1220.96     1200.51    107.45 o 
  -2   9   0     1546.53     1452.63    102.25 o 
  -1   9   0      538.57      597.16     83.95 o 
   0   9   0      493.92      480.13     75.89 o 
   1   9   0     1420.84     1205.66     80.32 o 
   2   9   0        4.46       34.57     56.73 o 
   3   9   0     1779.40     1613.14     84.76 o 
   4   9   0     2833.20     2945.91    344.17 o 
   5   9   0      510.22      547.63     50.76 o 
   6   9   0      753.80      860.45     63.84 o 
   7   9   0      681.80      821.10     70.22 o 
   8   9   0      178.74      171.52     93.11 o 
  -5  10   0      251.57      299.53    123.42 o 
  -4  10   0       57.57       56.92    106.21 o 
  -3  10   0        4.58       -9.41     98.48 o 
  -2  10   0      729.29      763.62    102.82 o 
  -1  10   0      426.27      602.64     90.38 o 
   0  10   0        6.34       -9.64     71.75 o 
   1  10   0      623.13      560.45     82.99 o 
   2  10   0       73.09       31.65     65.13 o 
   3  10   0      374.42      361.31     73.72 o 
   4  10   0       33.35       64.14     66.51 o 
   5  10   0      189.97      276.51     76.99 o 
   6  10   0      509.32      565.79     90.19 o 
   7  10   0      103.47      115.78     86.99 o 
   8  10   0      245.92      406.68    105.10 o 
  -4  11   0       27.55      108.38    118.66 o 
  -3  11   0       33.23       73.91    106.43 o 
  -2  11   0      245.06      327.77    108.89 o 
  -1  11   0      439.02      375.43     99.99 o 
   0  11   0      694.61      685.82     99.77 o 
   1  11   0       11.20      100.15     79.12 o 
   2  11   0       67.14      138.74     78.71 o 
   3  11   0     1055.87      987.47     96.01 o 
   4  11   0      993.36      988.43     94.58 o 
   5  11   0      134.08       79.40     80.59 o 
   6  11   0      101.20      198.00     84.44 o 
   7  11   0      327.80      343.18    100.15 o 
  -2  12   0      372.89      388.24    122.96 o 
  -1  12   0      462.67      571.70    118.27 o 
   0  12   0        9.75      -30.66     94.41 o 
   1  12   0        0.65       43.98     88.53 o 
   2  12   0        3.94       10.72     83.85 o 
   3  12   0      184.11      149.84     86.83 o 
   4  12   0        1.33       14.60     80.38 o 
   5  12   0        7.07      -42.62     78.95 o 
   6  12   0      172.91      110.66     94.40 o 
  -1  13   0        3.52       73.22    117.89 o 
   0  13   0      247.09      304.53    116.86 o 
   1  13   0       17.77       49.08    101.00 o 
   2  13   0      136.33       98.21     99.87 o 
   3  13   0      371.42      369.85    101.87 o 
   4  13   0      155.41      100.39     95.09 o 
  -3 -13   1      184.27      197.60    101.87 o 
  -2 -13   1      238.42      295.41    109.21 o 
  -1 -13   1       17.11      -25.84    104.70 o 
   0 -13   1        1.56        8.80    106.93 o 
  -5 -12   1       26.87       65.99     86.59 o 
  -4 -12   1      126.40       34.19     87.12 o 
  -3 -12   1       19.03       76.13     90.67 o 
  -2 -12   1       17.50      -75.32     88.09 o 
  -1 -12   1        2.70      115.94     96.48 o 
   0 -12   1      250.97      243.33    104.53 o 
   1 -12   1      272.28      410.04    112.43 o 
   2 -12   1       40.35       34.40    112.81 o 
  -7 -11   1       40.20      -52.82     89.95 o 
  -6 -11   1      116.73       86.80     93.14 o 
  -5 -11   1       55.62      102.32     82.47 o 
  -4 -11   1      448.45      472.02     89.09 o 
  -3 -11   1      194.14      161.28     77.32 o 
  -2 -11   1      454.71      387.51     86.33 o 
  -1 -11   1      231.79      268.47     85.40 o 
   0 -11   1       38.05        4.95     86.56 o 
   1 -11   1      297.11      395.38    105.27 o 
   2 -11   1       16.44      -31.81    103.60 o 
   3 -11   1      120.19      196.24    113.41 o 
  -7 -10   1      568.83      709.46    107.83 o 
  -6 -10   1       17.35      -42.24     79.14 o 
  -5 -10   1      275.62      295.92     81.17 o 
  -4 -10   1       76.01       64.31     66.77 o 
  -3 -10   1       35.39       25.87     64.84 o 
  -2 -10   1       31.08       80.15     71.35 o 
  -1 -10   1      795.69      707.94     89.71 o 
   0 -10   1     1097.99      953.49     93.15 o 
   1 -10   1     1199.90     1233.59    103.30 o 
   2 -10   1      385.12      431.26     97.94 o 
   3 -10   1        2.95      -80.90     98.58 o 
   4 -10   1      747.01      712.23    130.09 o 
   5 -10   1      190.16      167.24    128.78 o 
  -8  -9   1      184.37      245.15    104.99 o 
  -7  -9   1      100.46      141.12     87.38 o 
  -6  -9   1        1.50       20.02     73.88 o 
  -5  -9   1       78.22       54.08     67.88 o 
  -4  -9   1      875.32      922.60     85.61 o 
  -3  -9   1      375.22      343.72     70.66 o 
  -2  -9   1       68.51       50.05     56.74 o 
  -1  -9   1      953.37      863.39     81.85 o 
   0  -9   1      749.37      755.94     82.94 o 
   1  -9   1      576.03      538.52     81.28 o 
   2  -9   1      544.15      628.24     96.67 o 
   3  -9   1      415.12      460.86     97.73 o 
   4  -9   1      137.13      103.83    104.91 o 
   5  -9   1      136.96       54.04    112.21 o 
  -8  -8   1        1.64      -35.68     60.02 o 
  -7  -8   1      545.75      637.30     64.12 o 
  -6  -8   1        5.40       27.96     45.51 o 
  -5  -8   1     1702.06     1946.69     95.53 o 
  -4  -8   1      934.87      954.81    129.37 o 
  -3  -8   1      766.38      710.23     69.17 o 
  -2  -8   1     3103.22     2651.95     93.91 o 
  -1  -8   1     1858.16     1611.66     81.51 o 
   0  -8   1      569.79      461.09     65.52 o 
   1  -8   1     2164.27     1938.38     93.67 o 
   2  -8   1      240.57      267.72     71.73 o 
   3  -8   1       30.84       -8.18     79.46 o 
   4  -8   1       50.55       79.50     88.87 o 
   5  -8   1       26.31       92.28    101.61 o 
   6  -8   1      327.97      255.01    122.28 o 
  -9  -7   1      408.82      472.64     77.68 o 
  -8  -7   1       32.08       15.08     58.39 o 
  -7  -7   1      126.08      161.38     53.02 o 
  -6  -7   1     1510.43     1608.85     67.47 o 
  -5  -7   1      756.31      794.57     54.55 o 
  -4  -7   1      948.67      916.14     47.10 o 
  -3  -7   1       32.67       68.31     27.10 o 
  -2  -7   1     3095.68     2993.98     94.77 o 
  -1  -7   1       13.15       -3.47     23.53 o 
   0  -7   1      817.65      770.40     53.60 o 
   1  -7   1     3913.92     3615.97    176.93 o 
   2  -7   1     4040.44     3648.43    110.02 o 
   3  -7   1      190.95      262.62     35.94 o 
   4  -7   1       97.40      115.86     51.50 o 
   5  -7   1      844.00     1052.21    105.95 o 
   6  -7   1      110.96      102.01     68.47 o 
   7  -7   1       22.37       23.12    120.54 o 
  -9  -6   1      108.26      150.20     68.65 o 
  -8  -6   1      228.68      237.02     60.32 o 
  -7  -6   1      248.21      252.09     51.76 o 
  -6  -6   1      269.96      371.74     62.28 o 
  -5  -6   1     3193.50     3290.87    137.67 o 
  -4  -6   1      545.59      508.84     40.01 o 
  -3  -6   1     1127.47     1316.74     43.64 o 
  -2  -6   1     1952.78     1765.13     42.15 o 
  -1  -6   1     4184.26     3651.51    388.70 o 
   0  -6   1       13.56       17.64     19.46 o 
   1  -6   1        0.92       -7.02     24.66 o 
   2  -6   1       27.85       45.27     52.24 o 
   3  -6   1      768.35      945.32    112.47 o 
   4  -6   1       26.36       26.41     43.16 o 
   5  -6   1      326.65      334.42     56.88 o 
   6  -6   1      973.35     1226.19    154.04 o 
   7  -6   1      935.82      996.78    200.38 o 
  -9  -5   1      700.45      757.42    206.08 o 
  -8  -5   1        5.56      -18.69     51.17 o 
  -7  -5   1        2.78      -21.94     50.68 o 
  -6  -5   1      477.05      488.39    112.51 o 
  -5  -5   1      164.84      203.95     34.30 o 
  -4  -5   1      915.33     1024.76    123.99 o 
  -3  -5   1     2426.58     2472.64    148.18 o 
  -2  -5   1     9963.08     9793.00    682.98 o 
  -1  -5   1     2997.98     2844.03    140.51 o 
   0  -5   1      545.94      468.07     41.91 o 
   1  -5   1     5155.46     4033.99    327.30 o 
   2  -5   1    14410.49    18976.00   2059.86 o 
   3  -5   1        4.48       24.23     25.92 o 
   4  -5   1       26.26       32.46     38.53 o 
   5  -5   1      602.03      710.03     61.56 o 
   6  -5   1      362.62      410.20     62.19 o 
   7  -5   1      470.98      453.36     96.56 o 
   8  -5   1      281.58      240.03    106.96 o 
  -9  -4   1       13.53        5.12     59.60 o 
  -8  -4   1       51.82      118.92     71.38 o 
  -7  -4   1      922.69      868.18    294.57 o 
  -6  -4   1      303.52      370.32    171.10 o 
  -5  -4   1     2701.94     2309.67    801.82 o 
  -4  -4   1      443.93      391.81     71.87 o 
  -3  -4   1    12862.55    12066.67   1492.48 o 
  -2  -4   1     1491.99     2037.29     37.15 o 
  -1  -4   1     4767.61     5336.72    624.88 o 
   0  -4   1      274.47      210.28     19.11 o 
   1  -4   1     6384.68     5249.34    278.44 o 
   2  -4   1       27.15        9.56     14.49 o 
   3  -4   1      139.43      264.59     52.36 o 
   4  -4   1     1539.47     1665.57    343.48 o 
   5  -4   1       41.33       52.96     44.30 o 
   6  -4   1      498.50      590.17     62.95 o 
   7  -4   1      770.75      889.51    109.02 o 
   8  -4   1       22.95       37.96     97.95 o 
  -9  -3   1      157.45      131.95     90.02 o 
  -8  -3   1      274.44      262.73     81.61 o 
  -7  -3   1      876.35      862.58     91.53 o 
  -6  -3   1        1.82      -48.24     51.91 o 
  -5  -3   1     3469.14     2987.88     89.19 o 
  -4  -3   1     7323.13     7122.34   1474.89 o 
  -3  -3   1     4575.06     3787.63   1344.92 o 
  -2  -3   1    15143.87    13657.64   1889.74 o 
  -1  -3   1     5104.24     4565.63    132.28 o 
   0  -3   1     2298.69     2269.87    177.59 o 
   1  -3   1     6680.61     4944.13    196.23 o 
   2  -3   1    11344.55    14070.25   1532.80 o 
   3  -3   1     2337.41     2781.52    384.36 o 
   4  -3   1     5957.81     6554.11   1072.56 o 
   5  -3   1      208.03      309.32     43.12 o 
   6  -3   1      835.72      967.64     91.38 o 
   7  -3   1     1043.09     1050.25    102.92 o 
   8  -3   1     1933.63     1773.88    132.43 o 
   9  -3   1       53.22      122.57    109.14 o 
  -9  -2   1       75.81      185.41     96.99 o 
  -8  -2   1      310.89      270.46     82.61 o 
  -7  -2   1      878.60      862.29     91.76 o 
  -6  -2   1     1022.99      820.87     76.13 o 
  -5  -2   1     1495.54     1399.00     72.12 o 
  -4  -2   1      459.76      441.49     48.50 o 
  -3  -2   1     2887.86     2180.07     55.01 o 
  -2  -2   1      197.52      197.69     51.35 o 
  -1  -2   1    22608.71    23832.06   2722.76 o 
   0  -2   1      618.05      719.24     25.74 o 
   1  -2   1     2707.09     2625.24    415.52 o 
   2  -2   1     6020.93     5997.00    878.46 o 
   3  -2   1     2012.44     2055.42    269.48 o 
   4  -2   1     5230.46     5891.39    782.85 o 
   5  -2   1      632.15      703.41     72.22 o 
   6  -2   1      145.78      187.12     64.12 o 
   7  -2   1       26.12       26.63     75.58 o 
   8  -2   1        0.89       15.61     89.46 o 
   9  -2   1        5.88       63.07    105.55 o 
  -9  -1   1      115.69       79.02     91.12 o 
  -7  -1   1     2257.78     2034.30    107.88 o 
  -6  -1   1      107.33      104.51     56.90 o 
  -5  -1   1      635.06      626.71     64.45 o 
  -4  -1   1     7170.15     7386.34    110.40 o 
  -3  -1   1    15098.44    14788.93    128.99 o 
  -2  -1   1     1730.45     2298.57     44.24 o 
  -1  -1   1     1277.00      755.75     19.26 o 
   1  -1   1       30.49      153.66     15.25 o 
   2  -1   1    23657.40    24430.05   2384.51 o 
   3  -1   1      597.99      617.65     54.70 o 
   4  -1   1    22275.73    25394.25    199.69 o 
   5  -1   1      215.64      223.33     51.89 o 
   6  -1   1       13.70      -10.84     55.49 o 
   7  -1   1     5160.50     4981.89    145.30 o 
   8  -1   1     2484.99     2368.08    129.42 o 
   9  -1   1       18.45       41.29    100.19 o 
  -9   0   1      238.28      259.89    100.90 o 
  -8   0   1       56.62       31.76     81.64 o 
  -7   0   1       58.12       10.98     67.43 o 
  -6   0   1       28.86       -8.25     52.00 o 
  -5   0   1     4446.41     4745.97    107.59 o 
  -4   0   1     1750.30     1754.86     67.69 o 
  -3   0   1      760.28      864.53     46.00 o 
  -2   0   1    10719.32    12862.42    101.97 o 
  -1   0   1     6769.02    11198.26    594.51 o 
   1   0   1     7568.87     5467.07     49.10 o 
   2   0   1     5206.50     4081.16     93.05 o 
   3   0   1    12355.53    12394.83    118.60 o 
   4   0   1     1008.99     1133.01     58.97 o 
   5   0   1        8.33       22.40     42.59 o 
   6   0   1       37.38       34.65     55.68 o 
   7   0   1       56.68       72.68     69.25 o 
   8   0   1       54.32       59.42     80.53 o 
   9   0   1        8.72       15.95     91.94 o 
  -9   1   1      430.18      407.78    108.70 o 
  -8   1   1     1241.13     1201.27    114.17 o 
  -7   1   1     1744.41     1577.05    105.97 o 
  -6   1   1      433.54      399.41     65.75 o 
  -5   1   1       38.08       16.91     45.89 o 
  -4   1   1     8527.06    10437.19    134.76 o 
  -3   1   1      743.62      844.51     47.43 o 
  -2   1   1     1013.74     1918.85     61.68 o 
  -1   1   1      133.22      133.55     13.29 o 
   0   1   1     1618.99     1147.40     20.26 o 
   1   1   1     7881.80     7416.23     60.35 o 
   2   1   1      831.79      482.32     24.93 o 
   3   1   1    18692.02    16210.20    133.33 o 
   4   1   1    10322.19     9187.53    119.65 o 
   5   1   1     1996.65     1904.97     77.56 o 
   6   1   1      142.96      247.92     57.50 o 
   7   1   1     2991.61     2886.20    118.70 o 
   9   1   1       29.06       32.71     91.97 o 
  10   1   1       68.96      108.57    105.86 o 
  -9   2   1      153.97       94.70    103.48 o 
  -8   2   1        3.11       39.95     85.37 o 
  -7   2   1      419.71      506.25     83.37 o 
  -6   2   1     1798.74     2074.86    104.87 o 
  -5   2   1     4088.93     4969.07    120.03 o 
  -4   2   1     3320.09     4106.87     96.29 o 
  -3   2   1       15.02       36.70     17.20 o 
  -2   2   1    15567.39    18216.24   2956.90 o 
  -1   2   1    51796.43    42997.35   4408.14 o 
   0   2   1    10612.66     8792.92     69.17 o 
   1   2   1     4961.37     5137.82     53.72 o 
   2   2   1     2432.91     1884.09     40.95 o 
   3   2   1     7015.09     4057.34     68.79 o 
   4   2   1      109.79       87.20     31.95 o 
   5   2   1     4382.93     4275.09    102.63 o 
   6   2   1      310.32      422.92     62.22 o 
   7   2   1      136.97       91.64     67.20 o 
   8   2   1      326.47      316.69     82.99 o 
   9   2   1      178.03      161.46     87.93 o 
  10   2   1      100.60       37.45     97.23 o 
  -9   3   1      322.85      308.72    112.29 o 
  -8   3   1      408.54      452.58     98.51 o 
  -7   3   1      104.67      125.19     76.74 o 
  -6   3   1      332.77      489.80     78.51 o 
  -5   3   1      311.66      338.87     63.63 o 
  -4   3   1      993.39     1099.35    285.66 o 
  -3   3   1     1040.11     1382.25    209.92 o 
  -2   3   1     5828.28     4725.68    519.67 o 
  -1   3   1     7034.82     6079.15    404.83 o 
   0   3   1      194.13      191.32     14.96 o 
   1   3   1      857.20     1000.04     24.95 o 
   2   3   1     6480.92     6789.41    548.39 o 
   3   3   1     1555.11     1631.71    290.45 o 
   4   3   1     4329.56     2951.89     72.03 o 
   5   3   1      983.50      684.06     55.44 o 
   6   3   1      614.78      499.72     62.83 o 
   7   3   1      280.38      157.63     61.67 o 
   8   3   1      883.82      568.70     83.37 o 
   9   3   1      155.15       46.81     81.85 o 
  10   3   1      425.26      227.30     97.50 o 
  -8   4   1        4.96       82.75     93.07 o 
  -7   4   1     1355.75     1422.89    117.03 o 
  -6   4   1     2385.98     2640.32    116.74 o 
  -5   4   1     2720.17     2851.30    520.79 o 
  -4   4   1     3439.17     4172.35    518.82 o 
  -3   4   1     1942.86     2221.25    337.70 o 
  -2   4   1     2136.75     1759.04     67.43 o 
  -1   4   1     5419.55     4738.38    248.24 o 
   0   4   1     1001.71     1053.62     87.66 o 
   1   4   1    12151.24    10344.11     89.14 o 
   2   4   1      246.70      270.25     21.93 o 
   3   4   1      628.98      593.32     40.33 o 
   4   4   1     4840.62     4884.54    641.01 o 
   5   4   1    14442.56    14511.41   2257.53 o 
   6   4   1     1682.19     1388.47     76.70 o 
   7   4   1       15.39      -60.44     52.91 o 
   8   4   1     1698.83     1417.88    101.68 o 
   9   4   1      594.69      377.49     93.03 o 
  10   4   1      115.65      216.28    105.23 o 
  -8   5   1        5.14       65.06    102.39 o 
  -7   5   1      419.19      393.73     96.56 o 
  -6   5   1        9.67       68.99     74.65 o 
  -5   5   1      936.99     1123.19    297.39 o 
  -4   5   1     3127.37     4008.98    439.16 o 
  -3   5   1     3266.09     4019.55    606.24 o 
  -2   5   1     2680.05     2349.37     67.02 o 
  -1   5   1      663.63      589.09     30.95 o 
   0   5   1      863.83      508.10     53.03 o 
   1   5   1      703.56      770.83     62.47 o 
   2   5   1      440.57      421.63     25.88 o 
   3   5   1      159.58      190.93     23.64 o 
   4   5   1      369.31      459.45     34.72 o 
   5   5   1      221.69      257.51     45.46 o 
   6   5   1      300.78      482.15    120.68 o 
   7   5   1        1.00        0.86     43.46 o 
   8   5   1      303.21      406.98     70.01 o 
   9   5   1      116.33       96.19     64.43 o 
  10   5   1      167.98      245.40     78.07 o 
  -8   6   1       13.12       94.49    108.54 o 
  -7   6   1      481.22      559.93    105.49 o 
  -6   6   1     1517.89     1566.00    260.20 o 
  -5   6   1        5.04      -11.03     52.54 o 
  -4   6   1      214.80      241.36     38.09 o 
  -3   6   1      227.39      309.24     62.02 o 
  -2   6   1      138.32      209.05     44.09 o 
  -1   6   1       69.21       67.55     23.83 o 
   0   6   1     3030.09     2797.64    317.26 o 
   1   6   1    10314.44     9158.09    662.18 o 
   2   6   1     4025.31     3015.25     59.35 o 
   3   6   1       19.93       71.04     24.01 o 
   4   6   1     3670.74     3888.12    209.84 o 
   5   6   1     9760.54     9996.39    148.23 o 
   6   6   1     1357.60     1596.06     60.58 o 
   7   6   1      178.19      241.65     50.55 o 
   8   6   1        8.64       33.28     55.29 o 
   9   6   1      436.05      599.93    131.96 o 
  -7   7   1      318.48      300.27    105.19 o 
  -6   7   1       65.66      102.98     69.21 o 
  -5   7   1       97.98      104.83     64.34 o 
  -4   7   1     4582.39     6064.91    728.64 o 
  -3   7   1     2410.96     2190.46    101.77 o 
  -2   7   1        0.57       21.00     31.13 o 
  -1   7   1      107.65      105.26     28.90 o 
   0   7   1     1941.19     1446.54    193.87 o 
   1   7   1     1394.30     1389.09     83.04 o 
   2   7   1     1602.64     1440.28     95.89 o 
   3   7   1       20.89       29.24     25.16 o 
   4   7   1        0.38      -18.56     34.52 o 
   5   7   1      144.02      140.79     37.89 o 
   6   7   1      472.11      557.66     51.40 o 
   7   7   1       99.09      150.61     50.54 o 
   8   7   1        3.18      -61.08     55.31 o 
   9   7   1       10.18      -36.63     65.87 o 
  -6   8   1      483.51      423.90     78.93 o 
  -5   8   1       14.89      111.11     65.92 o 
  -4   8   1      367.00      517.13     51.00 o 
  -3   8   1      365.86      368.60     80.01 o 
  -2   8   1        1.57        1.29     34.34 o 
  -1   8   1      251.57      293.31     37.76 o 
   0   8   1      373.33      377.86     37.07 o 
   1   8   1     3925.98     3771.45    595.77 o 
   2   8   1     2533.14     2379.93    249.67 o 
   3   8   1       13.32       24.13     29.48 o 
   4   8   1       10.68       14.21     32.13 o 
   5   8   1     3014.34     3292.07    218.37 o 
   6   8   1      263.85      319.25     48.57 o 
   7   8   1      180.95      251.40     54.31 o 
   8   8   1        1.85       -8.39     58.29 o 
   9   8   1       68.97       49.06     69.19 o 
  -6   9   1      340.89      361.19    109.05 o 
  -5   9   1      155.89      235.42    117.96 o 
  -4   9   1      522.52      797.78     92.96 o 
  -3   9   1      628.25      729.58     98.58 o 
  -2   9   1       11.98      -17.87     38.76 o 
  -1   9   1      674.89      695.89     54.46 o 
   0   9   1     1017.13      945.05    143.34 o 
   1   9   1      183.15      175.67     36.99 o 
   2   9   1     3807.68     3524.56    312.04 o 
   3   9   1      840.69      880.97     68.17 o 
   4   9   1       62.80      118.66     38.39 o 
   5   9   1      140.16      200.12     43.59 o 
   6   9   1      313.52      388.65     52.46 o 
   7   9   1      121.70      117.12     54.06 o 
   8   9   1       36.65       55.44     62.88 o 
  -5  10   1       11.02       72.65    122.18 o 
  -4  10   1      324.77      318.73    109.30 o 
  -3  10   1      117.94      139.36     98.37 o 
  -2  10   1       27.31       33.15     86.87 o 
  -1  10   1      320.49      445.49     88.62 o 
   0  10   1      157.84      120.05     72.06 o 
   1  10   1       66.50       -2.55     64.73 o 
   2  10   1      693.37      621.71     78.32 o 
   3  10   1      224.59      235.81     66.04 o 
   4  10   1       84.73       69.42     41.24 o 
   5  10   1      336.85      373.02     50.53 o 
   6  10   1        7.85       59.64     50.54 o 
   7  10   1      566.29      580.72     65.48 o 
   8  10   1      263.64      290.43     98.21 o 
  -4  11   1       10.75      -17.16    112.92 o 
  -3  11   1      136.36      106.02    105.02 o 
  -2  11   1       63.83      118.00     99.37 o 
  -1  11   1     1071.08     1050.06    109.35 o 
   0  11   1       11.20       35.96     75.06 o 
   1  11   1       15.95       22.62     74.82 o 
   2  11   1     2040.26     1907.78    105.06 o 
   3  11   1      864.87      743.45     90.95 o 
   4  11   1      134.21       92.90     70.08 o 
   5  11   1      124.57       66.30     76.06 o 
   6  11   1      578.10      639.44     93.24 o 
   7  11   1       72.27      133.17     89.36 o 
  -3  12   1      195.51      250.24    119.78 o 
  -2  12   1      104.00      208.21    113.47 o 
  -1  12   1       52.66       85.67     96.55 o 
   0  12   1       87.14       69.84     91.23 o 
   1  12   1      172.80      188.19     84.46 o 
   2  12   1        1.12       22.09     81.21 o 
   3  12   1        1.69       29.33     77.67 o 
   4  12   1      154.54      149.45     80.48 o 
   5  12   1        9.10      -12.26     81.61 o 
   6  12   1       30.59       -6.98     84.47 o 
  -1  13   1      450.47      422.62    116.57 o 
   0  13   1       35.62      -38.42    101.78 o 
   1  13   1       27.82      -32.69     96.36 o 
   2  13   1      562.58      503.44    103.25 o 
   3  13   1      566.96      452.32    102.07 o 
   4  13   1       61.62       38.99     88.23 o 
   5  13   1        0.02      -45.20     85.13 o 
  -5 -12   2       97.13      170.49     95.77 o 
  -4 -12   2        5.38       18.42     91.27 o 
  -3 -12   2        1.16       -4.64     94.02 o 
  -2 -12   2       62.66      140.47     99.24 o 
  -1 -12   2        7.70       76.94     96.41 o 
   0 -12   2       72.58      204.28    109.35 o 
   1 -12   2       34.09       95.19    113.81 o 
  -6 -11   2       73.53       62.28     92.42 o 
  -5 -11   2       23.60       93.29     81.82 o 
  -4 -11   2      865.75      789.55    104.78 o 
  -3 -11   2     1228.15     1096.64    107.02 o 
  -2 -11   2        4.88       63.44     80.40 o 
  -1 -11   2        7.63      -26.99     80.07 o 
   0 -11   2      163.48      266.32     95.36 o 
   1 -11   2       77.80      102.19     97.65 o 
   2 -11   2       25.52      -43.09    101.55 o 
   3 -11   2        2.36       26.94    118.59 o 
  -7 -10   2        0.89      -66.40     89.38 o 
  -6 -10   2      254.58      235.14     93.13 o 
  -5 -10   2       67.85       27.25     79.16 o 
  -4 -10   2        5.75       -5.51     70.03 o 
  -3 -10   2      414.10      336.20     81.85 o 
  -2 -10   2      304.84      280.89     76.85 o 
  -1 -10   2      937.64      783.88     93.48 o 
   0 -10   2      243.96      317.38     88.34 o 
   1 -10   2       89.66      134.48     90.15 o 
   2 -10   2        4.31       27.21     91.42 o 
   3 -10   2      277.59      402.30    116.77 o 
   4 -10   2      208.70      276.78    123.36 o 
  -8  -9   2        4.34       13.50     99.10 o 
  -7  -9   2      113.60      100.48     93.18 o 
  -6  -9   2      106.42       59.63     81.69 o 
  -5  -9   2        1.73      -79.61     65.69 o 
  -4  -9   2       62.20        1.95     67.84 o 
  -3  -9   2      231.02      247.50     69.01 o 
  -2  -9   2      232.40      141.00     67.83 o 
  -1  -9   2      486.02      430.89     73.82 o 
   0  -9   2      757.66      767.05     86.14 o 
   1  -9   2       53.68      111.30     72.58 o 
   2  -9   2     1110.73     1101.12    103.20 o 
   3  -9   2      539.50      644.87    105.68 o 
   4  -9   2        3.91       -5.91    100.66 o 
   5  -9   2      191.92      211.73    117.28 o 
  -8  -8   2      461.96      490.14    107.97 o 
  -7  -8   2      155.01      213.08     85.39 o 
  -6  -8   2     1403.29     1628.58    115.26 o 
  -5  -8   2     1097.03      947.91     95.05 o 
  -4  -8   2      160.52      117.85     65.35 o 
  -3  -8   2      885.87      823.40     77.84 o 
  -2  -8   2     4767.51     3967.01    113.98 o 
  -1  -8   2      405.65      388.45     68.21 o 
   0  -8   2      506.38      473.17     71.90 o 
   1  -8   2     1012.99     1062.27     86.09 o 
   2  -8   2       12.24       32.25     68.66 o 
   3  -8   2      569.59      681.58    100.58 o 
   4  -8   2      229.75      402.44    100.76 o 
   5  -8   2      621.19      533.85    118.84 o 
   6  -8   2      217.56      115.49    120.78 o 
  -9  -7   2       61.39      137.66    107.94 o 
  -8  -7   2       65.72       12.62     59.65 o 
  -7  -7   2       13.45       -1.86     50.14 o 
  -6  -7   2       41.24       34.94     44.79 o 
  -5  -7   2       22.98       27.88     47.02 o 
  -4  -7   2       13.82       29.85     31.36 o 
  -3  -7   2      781.00      781.68     69.84 o 
  -2  -7   2       62.88       37.93     47.13 o 
  -1  -7   2     3831.11     3060.19     94.77 o 
   0  -7   2      328.48      293.82     56.49 o 
   1  -7   2      458.85      446.30     64.17 o 
   2  -7   2     2747.66     2618.96    104.78 o 
   3  -7   2     1265.97     1376.74     99.63 o 
   4  -7   2       14.49       80.90     81.27 o 
   5  -7   2        4.13       25.46     94.30 o 
   6  -7   2      397.88      385.18    117.95 o 
   7  -7   2       99.87      -19.06    121.02 o 
  -9  -6   2      234.50      303.75     73.30 o 
  -8  -6   2      102.48       46.35     58.29 o 
  -7  -6   2       57.61       35.19     49.50 o 
  -6  -6   2     5770.54     6198.84    664.39 o 
  -5  -6   2     2451.71     2365.18    281.99 o 
  -4  -6   2       30.28       36.53     31.26 o 
  -3  -6   2     6015.28     6384.37    300.79 o 
  -2  -6   2     6511.53     7149.75    813.03 o 
  -1  -6   2      569.42      527.72     31.93 o 
   0  -6   2       34.84       33.58     19.07 o 
   1  -6   2      949.22      817.01     62.73 o 
   2  -6   2      167.47      223.41     23.66 o 
   3  -6   2       64.09       76.22     39.86 o 
   4  -6   2      536.25      561.87     53.89 o 
   5  -6   2      660.26      747.18     68.30 o 
   6  -6   2      899.84     1027.51    148.99 o 
   7  -6   2       11.66       17.16     73.40 o 
  -9  -5   2      229.99      245.23     66.89 o 
  -8  -5   2       46.36       97.64     54.71 o 
  -7  -5   2      201.70      223.49    135.22 o 
  -6  -5   2       15.25       28.45     37.55 o 
  -5  -5   2       55.12       72.20     32.25 o 
  -4  -5   2       40.84       68.52     27.14 o 
  -3  -5   2     1260.77     1123.97     61.28 o 
  -2  -5   2      359.23      421.47     43.84 o 
  -1  -5   2     3927.66     3998.31    480.68 o 
   0  -5   2     2407.05     2374.01    209.36 o 
   1  -5   2      935.73      755.80     56.82 o 
   2  -5   2      408.19      516.99     26.91 o 
   3  -5   2     2803.66     3228.35    402.35 o 
   4  -5   2      606.33      696.95     87.19 o 
   5  -5   2      812.12     1053.70    151.35 o 
   6  -5   2     1501.83     1567.01     85.78 o 
   7  -5   2       27.86       25.96     69.64 o 
   8  -5   2      323.74      331.48    113.61 o 
  -9  -4   2      526.64      561.46    159.16 o 
  -8  -4   2       23.31        7.68     52.91 o 
  -7  -4   2      711.55      668.25    132.09 o 
  -6  -4   2     6500.92     5942.73   1562.22 o 
  -5  -4   2     1187.97      866.14    291.86 o 
  -4  -4   2       79.99       39.37     26.73 o 
  -3  -4   2      721.61      658.10     91.43 o 
  -2  -4   2    11401.45    11586.62    387.98 o 
  -1  -4   2      151.21      161.56     15.42 o 
   0  -4   2     5983.81     4641.63     82.85 o 
   1  -4   2     3428.73     5614.52    888.09 o 
   2  -4   2      386.64      379.83     54.33 o 
   3  -4   2     4285.36     4986.20    551.06 o 
   4  -4   2     2021.15     2194.99    217.64 o 
   5  -4   2     3405.82     3726.55    619.97 o 
   6  -4   2     4433.13     4979.87    215.73 o 
   7  -4   2       82.03      134.12     85.60 o 
   8  -4   2       28.18      -17.42     95.73 o 
  -9  -3   2      526.65      457.29    102.78 o 
  -8  -3   2      163.69      184.67     82.02 o 
  -7  -3   2      263.66      290.79     72.81 o 
  -6  -3   2      499.79      464.83     64.37 o 
  -5  -3   2     3761.93     3815.93    594.27 o 
  -4  -3   2     2634.89     2642.51    488.35 o 
  -3  -3   2     1595.39     1276.71    265.61 o 
  -2  -3   2     3704.47     2867.47    919.71 o 
  -1  -3   2     1490.63     1782.84     51.44 o 
   0  -3   2     3529.87     2532.30     56.30 o 
   1  -3   2     7089.37     9435.79   2674.95 o 
   2  -3   2      205.98      171.89     18.08 o 
   3  -3   2     5170.47     5464.80    584.03 o 
   4  -3   2     3676.20     3785.40    330.17 o 
   5  -3   2     1192.54     1184.89     97.90 o 
   6  -3   2     3845.39     3727.78    115.96 o 
   7  -3   2      362.16      287.99     81.15 o 
   8  -3   2      154.71      164.89     95.16 o 
   9  -3   2       13.80       97.55    107.97 o 
  -9  -2   2      125.97      138.62     92.64 o 
  -8  -2   2        0.13       16.06     77.74 o 
  -7  -2   2        2.52        7.35     65.18 o 
  -6  -2   2     5059.53     4497.71    120.89 o 
  -5  -2   2      119.14      111.85     44.17 o 
  -4  -2   2     5495.77     4603.92     90.38 o 
  -3  -2   2     1721.14     1808.01    351.06 o 
  -2  -2   2     5041.79     5385.94   1209.09 o 
  -1  -2   2     3201.79     2885.66    924.36 o 
   0  -2   2    26735.46    20864.36    132.52 o 
   1  -2   2     5882.98     7432.26    913.03 o 
   2  -2   2     3256.72     2898.93    234.04 o 
   3  -2   2     6329.54     6703.41    601.49 o 
   4  -2   2     1051.32      891.72     66.47 o 
   5  -2   2      665.50      700.54     50.74 o 
   6  -2   2     1472.26     1459.83     93.05 o 
   7  -2   2        8.77       70.80     75.59 o 
   8  -2   2       36.53      -87.52     87.66 o 
   9  -2   2      102.71      120.14    105.06 o 
  -9  -1   2     1110.25      726.77    110.78 o 
  -8  -1   2     1450.27     1334.84    112.79 o 
  -7  -1   2       93.01       62.31     67.29 o 
  -6  -1   2     1650.15     1647.60     93.86 o 
  -5  -1   2    16424.99    16532.35    183.24 o 
  -4  -1   2     3379.22     3221.60     80.61 o 
  -3  -1   2     4216.77     4471.35     76.03 o 
  -2  -1   2     1987.62     1708.05     41.19 o 
  -1  -1   2     2040.73     2780.05    124.89 o 
   1  -1   2      223.39      330.09     46.80 o 
   2  -1   2    16767.14    17869.55   1007.76 o 
   3  -1   2    11363.00    10718.26    468.67 o 
   4  -1   2       11.34      -11.18     20.57 o 
   5  -1   2       31.71       -5.62     46.92 o 
   6  -1   2     2580.14     2534.49    102.39 o 
   7  -1   2     2164.61     2217.25    116.74 o 
   8  -1   2        5.57       58.07     86.65 o 
   9  -1   2      220.00      324.10    108.44 o 
  -9   0   2        2.48      124.03     95.53 o 
  -8   0   2        2.49       51.88     81.55 o 
  -7   0   2      114.35       22.33     66.88 o 
  -6   0   2      264.71      276.40     62.83 o 
  -5   0   2      858.47     1001.54     71.31 o 
  -4   0   2     2344.12     2594.98     77.13 o 
  -3   0   2      811.24      858.24     47.29 o 
  -2   0   2     4189.43     6302.36    391.22 o 
  -1   0   2     3502.17     5687.11     56.25 o 
   0   0   2    13141.57    16049.84    110.12 o 
   1   0   2     1943.05     1520.46    159.60 o 
   2   0   2     1162.47     1186.45     29.78 o 
   3   0   2     2401.93     2310.47    100.50 o 
   4   0   2     7062.83     7172.11    110.40 o 
   5   0   2       19.26       57.78     44.57 o 
   6   0   2       55.11       96.94     56.33 o 
   7   0   2      232.30      232.98     72.87 o 
   8   0   2       79.10       40.46     80.91 o 
   9   0   2       60.02       46.62     95.64 o 
  -8   1   2     2893.15     2556.13    134.28 o 
  -7   1   2       18.54       -5.71     69.59 o 
  -6   1   2      311.08      382.09     66.39 o 
  -5   1   2     7374.55     7750.34    137.81 o 
  -4   1   2     5163.78     6517.09    112.64 o 
  -3   1   2       30.81       65.30     19.84 o 
  -2   1   2     4057.87     6364.85    333.02 o 
  -1   1   2      221.71      318.26     23.19 o 
   1   1   2      879.89      970.26     25.50 o 
   2   1   2    11949.34     9837.92    721.86 o 
   3   1   2    13161.61    10749.63   1317.73 o 
   4   1   2     3042.32     2930.29     75.99 o 
   5   1   2       18.73      -21.51     40.49 o 
   6   1   2     5097.90     5319.63    128.42 o 
   7   1   2     3524.97     3482.49    124.89 o 
   8   1   2       75.22       53.26     82.48 o 
   9   1   2      258.74      245.04     93.82 o 
  10   1   2      177.44       97.72    102.78 o 
  -9   2   2        3.14       30.98    103.28 o 
  -8   2   2      330.88      308.94     91.94 o 
  -7   2   2      130.11      177.03     75.27 o 
  -6   2   2     1236.99     1139.97     91.86 o 
  -5   2   2      430.57      505.44     64.69 o 
  -4   2   2        3.17        3.45     41.90 o 
  -3   2   2      452.65      690.54     66.36 o 
  -2   2   2    12546.75    13136.47    120.08 o 
  -1   2   2      220.26      165.36     16.62 o 
   0   2   2     4903.09     6821.50     66.17 o 
   1   2   2      883.57     1103.79     30.56 o 
   2   2   2      284.53      242.37     18.50 o 
   3   2   2      507.41      405.77     33.33 o 
   4   2   2     4008.95     2919.09     72.51 o 
   5   2   2      288.84      167.09     43.10 o 
   6   2   2     1367.36     1130.10     77.42 o 
   7   2   2       15.68      -24.92     60.25 o 
   8   2   2       67.46      -10.65     69.28 o 
   9   2   2      188.51       79.00     85.82 o 
  10   2   2       47.84        5.43     94.64 o 
  -9   3   2      458.28      421.81    111.42 o 
  -8   3   2     1605.72     1545.73    126.09 o 
  -7   3   2      203.17      213.87     82.83 o 
  -6   3   2      118.61       90.73     64.64 o 
  -5   3   2     3333.65     3843.83    114.84 o 
  -4   3   2      844.16      982.02     90.45 o 
  -3   3   2    10374.93    12491.00   1826.52 o 
  -2   3   2     2750.15     1941.58     89.38 o 
  -1   3   2      368.81      358.14     35.14 o 
   0   3   2     9647.46     7336.93    460.61 o 
   1   3   2    11209.79    12701.34    101.49 o 
   2   3   2    12674.30    11068.42    102.82 o 
   3   3   2    13610.14    14212.09   2002.86 o 
   4   3   2      552.82      410.81     43.42 o 
   5   3   2      745.96      587.19     57.01 o 
   6   3   2     1306.63      972.03     71.50 o 
   7   3   2     2075.28     1586.73     93.96 o 
   8   3   2      629.03      398.34     80.65 o 
   9   3   2      698.55      483.94     97.20 o 
  10   3   2        1.22       32.99     96.80 o 
  -8   4   2      447.41      485.23    108.02 o 
  -7   4   2     1154.30     1204.37    116.22 o 
  -6   4   2      836.82      940.28     99.77 o 
  -5   4   2      539.22      693.02     78.27 o 
  -4   4   2      879.98      921.99    122.89 o 
  -3   4   2      587.41      441.75     52.77 o 
  -2   4   2     4483.39     3514.81    240.02 o 
  -1   4   2     1245.16     1002.30    110.40 o 
   0   4   2     7229.99     7212.55    438.87 o 
   1   4   2      780.56      651.12     52.94 o 
   2   4   2     6145.25     4984.99     48.87 o 
   3   4   2      249.76      285.00     21.98 o 
   4   4   2     4874.72     4881.33    565.19 o 
   5   4   2       22.30       41.49     28.16 o 
   6   4   2      318.90      249.54     55.59 o 
   7   4   2       26.20      -14.44     59.11 o 
   8   4   2       69.03       86.35     75.68 o 
   9   4   2       17.49      102.05     90.14 o 
  10   4   2      107.70      164.80    106.51 o 
  -8   5   2      166.60      145.20     98.52 o 
  -7   5   2      181.52      202.59     93.61 o 
  -6   5   2      189.15      164.96     81.67 o 
  -5   5   2       79.08      112.61     52.34 o 
  -4   5   2      215.47      311.63     38.89 o 
  -3   5   2     6957.39     5561.23    169.51 o 
  -2   5   2     8482.38     7070.31    349.20 o 
  -1   5   2      267.46      279.19     25.60 o 
   0   5   2     1027.64      714.15     69.74 o 
   1   5   2    10257.16     8703.50    261.71 o 
   2   5   2     7777.03     7695.92    957.85 o 
   3   5   2     1255.89     1485.20     39.55 o 
   4   5   2      323.14      339.62     29.66 o 
   5   5   2      647.60      736.73     48.17 o 
   6   5   2       55.00       51.44     36.54 o 
   7   5   2      124.56      127.89     49.10 o 
   8   5   2      700.90      765.82     79.63 o 
   9   5   2     1164.32     1544.16    114.36 o 
  10   5   2      419.25      414.71    118.22 o 
  -8   6   2      452.64      475.59    118.92 o 
  -7   6   2     1859.28     1841.38    137.10 o 
  -6   6   2       85.33      119.82     80.38 o 
  -5   6   2       56.76       35.84     41.95 o 
  -4   6   2      478.84      658.67     74.45 o 
  -3   6   2       11.67       -3.91     32.34 o 
  -2   6   2       68.95       65.81     28.97 o 
  -1   6   2       97.87       57.90     24.86 o 
   0   6   2     5526.88     5025.41    568.22 o 
   1   6   2      603.47      463.04     52.32 o 
   2   6   2        5.03       16.99     20.69 o 
   3   6   2     1853.39     1692.00     66.81 o 
   4   6   2    12070.33    12155.09    261.47 o 
   5   6   2      104.42      117.72     33.40 o 
   6   6   2      166.89      146.35     42.01 o 
   7   6   2      263.04      311.49     51.55 o 
   8   6   2      874.37     1037.96     71.77 o 
   9   6   2        8.41       84.41     94.17 o 
  -7   7   2        4.00      -18.10     97.99 o 
  -6   7   2      274.19      255.71     70.47 o 
  -5   7   2       35.72       14.75     45.00 o 
  -4   7   2      622.93      798.49    111.32 o 
  -3   7   2     1119.80     1040.52     58.51 o 
  -2   7   2     3704.51     3360.52    110.95 o 
  -1   7   2      649.99      537.34     40.78 o 
   0   7   2        3.87        3.38     24.79 o 
   1   7   2      528.83      434.30     40.77 o 
   2   7   2      501.35      526.25    109.36 o 
   3   7   2     1479.27     1397.68    203.26 o 
   4   7   2      275.62      337.53     35.22 o 
   5   7   2      383.10      477.53     42.78 o 
   6   7   2      537.01      638.97     51.92 o 
   7   7   2      207.61      272.64     51.77 o 
   8   7   2      499.95      682.89     68.33 o 
   9   7   2      484.96      560.50    111.40 o 
  -6   8   2       32.08       82.13     72.89 o 
  -5   8   2      160.09      244.63     68.93 o 
  -4   8   2       31.36        9.73     43.92 o 
  -3   8   2        2.69       16.68     42.51 o 
  -2   8   2     2596.76     2501.34     90.83 o 
  -1   8   2     2397.19     2124.93    103.51 o 
   0   8   2     2295.33     2248.38    362.69 o 
   1   8   2     4247.17     3796.15    434.94 o 
   2   8   2      533.92      497.91     41.30 o 
   3   8   2      890.62      791.81     68.31 o 
   4   8   2     4462.78     4177.00     73.21 o 
   5   8   2      832.69      959.47     53.60 o 
   6   8   2      871.14      909.27     62.22 o 
   7   8   2       45.07       36.08     56.26 o 
   8   8   2      196.76      359.12     94.54 o 
   9   8   2      154.89      179.20    105.14 o 
  -6   9   2        2.11       10.64     80.44 o 
  -5   9   2      102.64      121.45     56.03 o 
  -4   9   2      764.55     1015.45    146.72 o 
  -3   9   2      218.60      192.21     56.16 o 
  -2   9   2      412.39      310.21     47.72 o 
  -1   9   2      778.23      697.96     53.86 o 
   0   9   2     1046.30      987.86    161.46 o 
   1   9   2     1409.20     1405.56    201.55 o 
   2   9   2      364.49      379.67     69.59 o 
   3   9   2     1752.02     1804.23    172.04 o 
   4   9   2       68.18       85.16     37.78 o 
   5   9   2      102.60      122.96     41.59 o 
   6   9   2       22.54       36.14     43.95 o 
   7   9   2       38.39       40.21     52.85 o 
   8   9   2       99.31      112.11     92.30 o 
   9   9   2      126.31      114.08    106.88 o 
  -5  10   2      768.08      902.73    221.83 o 
  -4  10   2       77.07      120.11     56.16 o 
  -3  10   2       50.78       56.18     55.10 o 
  -2  10   2      916.58      946.99     67.82 o 
  -1  10   2     1174.66     1133.55    123.92 o 
   0  10   2      200.61      185.60     44.15 o 
   1  10   2     1786.57     1953.93    320.17 o 
   2  10   2      132.10      133.97     41.17 o 
   3  10   2       79.77      120.86     76.57 o 
   4  10   2      214.97      267.47     44.67 o 
   5  10   2       60.70       62.48     44.34 o 
   6  10   2     1137.39     1266.45     68.21 o 
   7  10   2       76.66       64.96     73.01 o 
   8  10   2        2.05      -21.50     95.07 o 
  -4  11   2      110.31       22.11    110.65 o 
  -3  11   2       49.44       86.75    105.76 o 
  -2  11   2      579.47      593.10    108.31 o 
  -1  11   2      117.51      207.49     90.25 o 
   0  11   2      144.81      139.17     79.65 o 
   1  11   2      897.01      754.37     86.47 o 
   2  11   2      830.22      708.94     83.90 o 
   3  11   2      317.33      219.66     70.99 o 
   4  11   2        2.12       -3.07     62.98 o 
   5  11   2      456.63      556.03     71.34 o 
   6  11   2       13.36       59.71     74.25 o 
  -3  12   2       28.76       61.12    111.51 o 
  -2  12   2      542.83      446.87    116.10 o 
  -1  12   2      121.46       48.28     96.40 o 
   0  12   2       10.89        4.50     86.50 o 
   1  12   2        0.16      -25.30     79.58 o 
   2  12   2       35.50       72.85     77.74 o 
   3  12   2       22.69       38.57     74.23 o 
   4  12   2       20.43      -17.85     72.08 o 
   5  12   2        2.25      -75.17     74.89 o 
   6  12   2      695.68      678.58     99.10 o 
  -1  13   2       18.37      -62.64    105.06 o 
   0  13   2        0.17      -47.42     97.63 o 
   1  13   2      443.63      450.16    104.32 o 
   2  13   2      551.76      361.94     97.73 o 
   3  13   2       66.39       56.00     89.14 o 
   4  13   2        6.96      -43.58     85.92 o 
   5  13   2      178.33      183.43     88.97 o 
   1  14   2       24.84       11.66    103.53 o 
   2  14   2        1.35      -67.79     97.10 o 
   3  14   2       45.12       80.68    101.81 o 
  -4 -12   3       79.21      159.55    102.52 o 
  -3 -12   3       23.01       63.69    101.48 o 
  -2 -12   3        0.41       81.28     97.34 o 
  -1 -12   3        6.25      -37.61     98.30 o 
   0 -12   3       94.61      138.64    114.59 o 
  -5 -11   3      319.31      251.80     95.07 o 
  -4 -11   3     1231.92     1249.80    112.88 o 
  -3 -11   3       55.13       68.70     87.18 o 
  -2 -11   3       27.25       20.76     90.98 o 
  -1 -11   3      814.03      683.10    106.16 o 
   0 -11   3      341.56      447.30    109.03 o 
   1 -11   3        1.61      140.34    107.78 o 
   2 -11   3       30.01       25.77    108.12 o 
  -6 -10   3       36.66      -53.25     84.28 o 
  -5 -10   3      163.75      186.88     86.23 o 
  -4 -10   3       47.94       10.79     79.47 o 
  -3 -10   3       40.50       51.11     78.32 o 
  -2 -10   3      482.69      339.62     84.75 o 
  -1 -10   3      152.42      144.95     80.40 o 
   0 -10   3        9.02       65.57     85.18 o 
   1 -10   3      145.08      191.04     97.16 o 
   2 -10   3        0.02       71.74     98.84 o 
   3 -10   3       10.76       68.23    108.04 o 
   4 -10   3      226.99      219.19    122.25 o 
  -7  -9   3      448.80      645.92    113.60 o 
  -6  -9   3       48.14      138.59     90.54 o 
  -5  -9   3      575.47      560.93     96.82 o 
  -4  -9   3     2938.01     2754.77    122.27 o 
  -3  -9   3        4.64      -37.86     64.58 o 
  -2  -9   3      132.53      101.50     67.32 o 
  -1  -9   3        4.55      -64.69     63.78 o 
   0  -9   3      380.11      307.93     81.80 o 
   1  -9   3      573.58      610.17     96.10 o 
   2  -9   3     1507.06     1379.17    111.78 o 
   3  -9   3       11.17       47.20    100.50 o 
   4  -9   3      282.55      277.70    115.07 o 
   5  -9   3      388.99      411.79    126.46 o 
  -8  -8   3        0.96       -6.37     99.53 o 
  -7  -8   3     1255.49     1369.26    121.32 o 
  -6  -8   3       14.45      -37.65     78.28 o 
  -5  -8   3      560.21      618.03     92.57 o 
  -4  -8   3      784.66      821.92     89.81 o 
  -3  -8   3      594.77      648.35     78.51 o 
  -2  -8   3      280.79      214.47     64.59 o 
  -1  -8   3      234.19      186.84     63.37 o 
   0  -8   3      196.48      226.96     66.45 o 
   1  -8   3      310.98      239.20     74.65 o 
   2  -8   3      113.39      160.95     78.10 o 
   3  -8   3       63.00      135.62     87.19 o 
   4  -8   3      178.21      225.78     99.65 o 
   5  -8   3       86.49      203.22    113.79 o 
   6  -8   3      163.19       34.25    123.06 o 
  -8  -7   3       22.22      -49.19     91.29 o 
  -7  -7   3      767.94      926.69    109.83 o 
  -6  -7   3       63.78       57.71     76.43 o 
  -5  -7   3        9.68      -24.08     70.77 o 
  -4  -7   3      547.50      612.65     77.03 o 
  -3  -7   3       44.49      -50.10     54.39 o 
  -2  -7   3     2566.40     2325.56     92.57 o 
  -1  -7   3      390.80      359.02     63.02 o 
   0  -7   3      305.72      262.29     62.49 o 
   1  -7   3     5599.45     4779.53    122.84 o 
   2  -7   3     4934.12     4306.41    125.90 o 
   3  -7   3        9.97       22.54     78.51 o 
   4  -7   3      329.65      309.51     90.56 o 
   5  -7   3      974.75     1287.36    126.09 o 
   6  -7   3      258.48      280.83    115.58 o 
  -9  -6   3      124.00      142.04    110.78 o 
  -8  -6   3      176.11      168.38     68.15 o 
  -7  -6   3     2985.93     3247.63    136.19 o 
  -6  -6   3      342.54      352.60     47.88 o 
  -5  -6   3       42.80       75.48     36.75 o 
  -4  -6   3     1673.26     1744.58    163.51 o 
  -3  -6   3     6308.64     6558.89    132.19 o 
  -2  -6   3       27.34       41.28     47.79 o 
  -1  -6   3       62.98       63.92     45.48 o 
   0  -6   3      285.00      228.15     50.22 o 
   1  -6   3       99.96       83.56     50.06 o 
   2  -6   3       96.67      152.78     40.79 o 
   3  -6   3        0.88        4.39     66.53 o 
   4  -6   3      744.62      717.71     94.96 o 
   5  -6   3      255.57      332.88     98.31 o 
   6  -6   3      245.95      257.84    111.15 o 
   7  -6   3       25.81       43.31    116.40 o 
  -9  -5   3       58.11       61.66     64.31 o 
  -8  -5   3       53.59       36.87     53.58 o 
  -7  -5   3      344.82      345.05    128.45 o 
  -6  -5   3       31.00       30.62     41.84 o 
  -5  -5   3       93.05       85.14     32.58 o 
  -4  -5   3       50.35       47.86     37.87 o 
  -3  -5   3     2076.22     1954.94    118.41 o 
  -2  -5   3     4198.63     4316.90    407.79 o 
  -1  -5   3      759.89      684.68     54.58 o 
   0  -5   3       92.50      142.34     41.35 o 
   1  -5   3     5152.34     6836.30   2073.00 o 
   2  -5   3     8016.36    10035.30   1312.52 o 
   3  -5   3       61.35       74.81     28.81 o 
   4  -5   3        1.55       53.64     40.45 o 
   5  -5   3      177.18      262.14     53.16 o 
   6  -5   3      644.33      677.22     70.10 o 
   7  -5   3      321.74      273.17     74.67 o 
  -9  -4   3       44.31       85.46     65.30 o 
  -8  -4   3      483.90      548.65    134.67 o 
  -7  -4   3     5026.30     4580.68    684.01 o 
  -6  -4   3     1865.31     1738.57    365.84 o 
  -5  -4   3      111.63      131.81     57.66 o 
  -4  -4   3      956.51      746.43    244.88 o 
  -3  -4   3     7738.13     6361.97   1796.83 o 
  -2  -4   3      491.57      597.09     27.67 o 
  -1  -4   3     4485.04     4349.08     87.28 o 
   0  -4   3       59.99       68.56     33.01 o 
   1  -4   3       14.81        6.53     32.86 o 
   2  -4   3     1950.13     2400.99    310.53 o 
   3  -4   3     2701.38     2875.37    229.68 o 
   4  -4   3      984.14      958.11     61.06 o 
   5  -4   3      415.99      552.65     54.49 o 
   6  -4   3       15.57       28.03     55.43 o 
   7  -4   3      137.54      156.52     66.26 o 
   8  -4   3      997.55      750.27    113.17 o 
  -9  -3   3       92.27       69.41     92.48 o 
  -8  -3   3      141.52      116.11     80.18 o 
  -7  -3   3      203.32      179.77     68.91 o 
  -6  -3   3      632.63      774.92    124.51 o 
  -5  -3   3        4.50       23.49     32.67 o 
  -4  -3   3       44.83       39.40     26.40 o 
  -3  -3   3       17.11        4.25     19.81 o 
  -2  -3   3     4482.34     3551.25   1168.76 o 
  -1  -3   3     4671.95     5131.19     85.47 o 
   0  -3   3     1438.05     1429.04     49.96 o 
   1  -3   3     5543.50     5314.48     86.28 o 
   2  -3   3     2054.32     1986.19    175.37 o 
   3  -3   3      213.41      171.77     24.08 o 
   4  -3   3     1030.66      985.50     40.28 o 
   5  -3   3      613.34      620.57     42.48 o 
   6  -3   3        5.75       12.66     51.51 o 
   7  -3   3     2186.91     2420.80    123.27 o 
   8  -3   3      468.39      455.11    102.44 o 
   9  -3   3       16.89      200.61    117.60 o 
  -9  -2   3      189.32      203.52     96.33 o 
  -8  -2   3      801.78      643.40     94.10 o 
  -7  -2   3      951.48      676.67     82.47 o 
  -6  -2   3     2717.32     2447.07    100.15 o 
  -5  -2   3     3353.48     3167.69     93.91 o 
  -4  -2   3       11.86      -23.78     31.00 o 
  -3  -2   3     8781.71     9519.58   1353.77 o 
  -2  -2   3     3335.08     3629.60    617.42 o 
  -1  -2   3    21004.90    22260.55    155.12 o 
   0  -2   3    10244.18    10289.84    100.82 o 
   1  -2   3      178.73       94.34     18.80 o 
   2  -2   3     9777.55     9938.54    801.13 o 
   3  -2   3     5826.14     5445.48    254.16 o 
   4  -2   3     5741.85     6006.30    379.84 o 
   5  -2   3     1950.88     2064.59     67.13 o 
   6  -2   3        1.09      -15.51     46.43 o 
   7  -2   3       18.34       31.68     75.23 o 
   8  -2   3       38.81      -65.12     87.85 o 
   9  -2   3        0.61       12.77    104.13 o 
  -9  -1   3      589.70      483.32    103.87 o 
  -8  -1   3      184.72      119.37     81.38 o 
  -7  -1   3        4.50      -31.25     64.72 o 
  -6  -1   3     4935.70     4727.67    124.85 o 
  -5  -1   3       16.31       35.13     44.03 o 
  -4  -1   3      655.60      765.14     56.54 o 
  -3  -1   3      139.00      113.75     27.98 o 
  -2  -1   3      863.77     1123.56     63.78 o 
  -1  -1   3       76.89       81.06     11.30 o 
   0  -1   3     4091.87     4685.05     60.35 o 
   1  -1   3     2073.24     2783.49    357.47 o 
   2  -1   3      696.47      624.91     30.82 o 
   3  -1   3     1325.87     1264.43     69.47 o 
   4  -1   3     5683.59     5592.05    185.30 o 
   5  -1   3      546.21      590.47     36.26 o 
   6  -1   3      265.97      339.51     68.78 o 
   7  -1   3     1305.62     1236.45    103.40 o 
   8  -1   3      548.61      532.85    100.87 o 
   9  -1   3        0.62      -45.93    100.73 o 
  -9   0   3      137.48      141.57     97.11 o 
  -8   0   3       60.98       56.92     83.72 o 
  -7   0   3      814.49      683.87     86.85 o 
  -6   0   3       48.81       52.73     57.37 o 
  -5   0   3     7257.92     7570.11    134.71 o 
  -4   0   3     2537.18     2732.70     81.32 o 
  -3   0   3      157.21      229.11     33.69 o 
  -2   0   3    12951.53    16500.45    939.11 o 
  -1   0   3    37761.05    47664.72    205.17 o 
   0   0   3    24550.75    33226.96    168.75 o 
   1   0   3      778.42      675.23     47.74 o 
   2   0   3     3299.90     2725.94    196.07 o 
   3   0   3    12924.68    11327.70    488.66 o 
   4   0   3      642.55      512.12     29.35 o 
   5   0   3      480.21      493.37     41.56 o 
   6   0   3       62.98       89.84     60.96 o 
   7   0   3      306.30      293.55     81.05 o 
   8   0   3      126.25      114.64     89.20 o 
   9   0   3      168.98      222.04    100.60 o 
  -8   1   3        6.00       23.12     85.37 o 
  -7   1   3      237.90      230.76     76.38 o 
  -6   1   3     4195.06     4407.00    126.85 o 
  -5   1   3     2508.70     2737.94     96.01 o 
  -4   1   3      551.78      627.81     62.40 o 
  -3   1   3      225.63      274.98     58.77 o 
  -2   1   3      262.88      284.17     28.07 o 
  -1   1   3       25.70       27.73     14.84 o 
   0   1   3     5735.74     7930.63    426.38 o 
   1   1   3       43.45      105.23     11.80 o 
   2   1   3     6198.25     6407.90    210.84 o 
   3   1   3      150.70      138.81     20.40 o 
   4   1   3      417.07      341.98     46.12 o 
   5   1   3      892.42      667.66     59.97 o 
   6   1   3     1165.89      960.87     80.85 o 
   7   1   3      246.07      134.02     67.65 o 
   8   1   3      636.82      469.33     89.56 o 
   9   1   3       70.22      -43.42     88.21 o 
  10   1   3       43.27      -20.72    100.74 o 
  -9   2   3        6.59       23.24    102.01 o 
  -8   2   3       15.29       -1.98     87.58 o 
  -7   2   3       90.28       52.91     74.67 o 
  -6   2   3      227.44      248.69     67.91 o 
  -5   2   3     2765.94     3299.40    106.30 o 
  -4   2   3      927.62      855.47     79.47 o 
  -3   2   3     1060.26     1394.43    126.85 o 
  -2   2   3      993.73      915.11     45.86 o 
  -1   2   3    29963.29    38794.34    195.06 o 
   0   2   3     6401.54     8269.51     79.75 o 
   1   2   3    36933.27    34182.71   5682.94 o 
   2   2   3    18916.53    16941.63    781.14 o 
   3   2   3     1864.89     1781.57     66.67 o 
   4   2   3     1246.15     1099.07     54.44 o 
   5   2   3     4907.76     3946.99     95.67 o 
   6   2   3     2265.57     1684.88     83.56 o 
   7   2   3      514.10      324.60     69.00 o 
   8   2   3      480.64      308.67     79.33 o 
   9   2   3      443.20      333.49     96.70 o 
  10   2   3      605.45      448.48    111.12 o 
  -9   3   3      770.87      480.65    116.89 o 
  -8   3   3       14.83      124.15     94.48 o 
  -7   3   3        5.08      -51.82     77.65 o 
  -6   3   3     1046.40     1084.15    100.15 o 
  -5   3   3      896.63     1042.67     86.19 o 
  -4   3   3     2225.20     2785.42    172.85 o 
  -3   3   3     5734.90     6462.84    112.40 o 
  -2   3   3       22.97       34.05     25.24 o 
  -1   3   3     1198.86      973.93     28.19 o 
   0   3   3    16258.16    16109.22   3787.82 o 
   1   3   3     5962.39     5310.35    630.05 o 
   2   3   3     9581.30    10671.51    454.48 o 
   3   3   3     1495.79      990.10     46.67 o 
   4   3   3       74.12      133.35     36.49 o 
   5   3   3     1743.88     1628.20     72.51 o 
   6   3   3      976.88      906.91     72.36 o 
   7   3   3      599.23      430.05     70.49 o 
   8   3   3      819.60      697.88     92.48 o 
   9   3   3       25.86       63.30     88.79 o 
  10   3   3       63.03      202.23    110.09 o 
  -8   4   3      220.70      231.92     97.83 o 
  -7   4   3       32.08       62.55     85.33 o 
  -6   4   3      101.57       82.02     73.52 o 
  -5   4   3      312.24      369.96     48.37 o 
  -4   4   3      354.34      466.63     43.95 o 
  -3   4   3        5.98       35.52     26.96 o 
  -2   4   3      276.10      304.77     27.27 o 
  -1   4   3     5497.93     5219.49    741.98 o 
   0   4   3        1.05       29.54     14.70 o 
   1   4   3     2775.96     1990.77     53.96 o 
   2   4   3     4347.41     4864.62     78.85 o 
   3   4   3      784.21      980.00     68.02 o 
   4   4   3      646.69      629.13    106.54 o 
   5   4   3     5339.88     4949.62    108.45 o 
   6   4   3     1015.03     1021.46     77.84 o 
   7   4   3       17.51       22.63     60.65 o 
   8   4   3     1203.72     1214.48    110.88 o 
   9   4   3      302.56      334.53    101.77 o 
  10   4   3       73.65       12.87    105.72 o 
  -8   5   3       20.97       26.28     97.85 o 
  -7   5   3      622.79      691.40    105.11 o 
  -6   5   3      211.61      229.81     81.16 o 
  -5   5   3      166.22      154.43     64.47 o 
  -4   5   3     7301.83     8024.24   1118.99 o 
  -3   5   3     9012.00     7883.56   1030.14 o 
  -2   5   3      581.01      532.15     37.44 o 
  -1   5   3     2507.07     1836.36    186.65 o 
   0   5   3    16880.81    13768.79    957.70 o 
   1   5   3     5568.21     3965.70    404.98 o 
   2   5   3      284.41      269.34     51.71 o 
   3   5   3       16.05       46.84     19.25 o 
   4   5   3      287.40      329.75     28.79 o 
   5   5   3       97.47      103.38     30.52 o 
   6   5   3        0.11      -30.70     33.98 o 
   7   5   3      596.71      688.79    154.54 o 
   8   5   3     1942.38     2184.50    125.13 o 
   9   5   3       32.17       41.28     94.20 o 
  10   5   3        0.49       70.01    108.27 o 
  -7   6   3        3.93      -47.81     93.96 o 
  -6   6   3      107.40      151.44     89.57 o 
  -5   6   3      181.76      255.33     56.39 o 
  -4   6   3      442.84      594.10     95.97 o 
  -3   6   3      214.62      156.22     37.18 o 
  -2   6   3      533.21      444.29     38.11 o 
  -1   6   3      866.00      767.94     44.59 o 
   0   6   3     1335.39     1300.92    106.37 o 
   1   6   3     1372.65      959.85     91.84 o 
   2   6   3     1456.31     1339.46    263.25 o 
   3   6   3      905.66      724.75     54.51 o 
   4   6   3       37.96       77.66     27.72 o 
   5   6   3     6009.97     6505.98     82.90 o 
   6   6   3      106.93      124.12     38.22 o 
   7   6   3      254.75      332.80     50.31 o 
   8   6   3      406.47      463.78     95.35 o 
   9   6   3       84.29       88.37     95.85 o 
  10   6   3       27.97      -77.22    109.93 o 
  -7   7   3      565.79      656.98    117.93 o 
  -6   7   3      128.85      158.89     90.29 o 
  -5   7   3        4.84       26.70     46.56 o 
  -4   7   3     5395.57     6288.50    819.26 o 
  -3   7   3     3816.88     3257.83    117.82 o 
  -2   7   3       16.28       13.78     32.50 o 
  -1   7   3       88.06       87.03     30.87 o 
   0   7   3     8355.71     7047.55    736.16 o 
   1   7   3     2852.66     2447.04    276.55 o 
   2   7   3     1503.78     1356.38     81.25 o 
   3   7   3      222.96      191.20     29.02 o 
   4   7   3       63.02      114.24     30.18 o 
   5   7   3     1429.54     1506.07     56.37 o 
   6   7   3      454.48      508.36     50.37 o 
   7   7   3      634.29      730.04     59.38 o 
   8   7   3     1353.45     1773.30    121.60 o 
   9   7   3      268.88      472.93    111.52 o 
  -6   8   3      359.99      388.42    108.80 o 
  -5   8   3      299.83      386.06     82.97 o 
  -4   8   3      176.23      168.80     47.05 o 
  -3   8   3       42.93       11.82     42.88 o 
  -2   8   3      817.42      781.99     69.53 o 
  -1   8   3      461.49      468.02     42.71 o 
   0   8   3      373.08      336.50     37.06 o 
   1   8   3      103.69      124.59     34.08 o 
   2   8   3       64.44      106.08     49.76 o 
   3   8   3     3042.94     2914.21    318.55 o 
   4   8   3      330.99      334.27     48.65 o 
   5   8   3     1633.09     1685.77     66.55 o 
   6   8   3        8.18       19.27     40.36 o 
   7   8   3      632.08      797.03     94.96 o 
   8   8   3       10.04      -48.19     86.47 o 
   9   8   3      241.11      278.07    110.40 o 
  -6   9   3       26.29       -3.35    108.90 o 
  -5   9   3       28.28       21.72     55.33 o 
  -4   9   3      576.69      708.23    121.14 o 
  -3   9   3     1098.26      925.21     69.90 o 
  -2   9   3        2.74       -3.03     41.25 o 
  -1   9   3      799.41      824.00     54.96 o 
   0   9   3     1017.67      995.09     89.09 o 
   1   9   3        1.95      -35.53     33.31 o 
   2   9   3     4091.49     3608.14    478.77 o 
   3   9   3     1487.31     1333.79    121.63 o 
   4   9   3       22.61       53.83     36.02 o 
   5   9   3     1005.63     1171.23     71.96 o 
   6   9   3     1447.14     1641.58    103.97 o 
   7   9   3      321.63      411.05     88.69 o 
   8   9   3      450.00      627.57    106.06 o 
   9   9   3      103.30      192.00    109.33 o 
  -5  10   3        3.43      -40.36     61.62 o 
  -4  10   3        8.80      -53.57     52.83 o 
  -3  10   3     1155.93     1187.95     79.66 o 
  -2  10   3      692.44      740.20     69.65 o 
  -1  10   3      243.85      226.15     48.72 o 
   0  10   3      767.05      720.52     68.67 o 
   1  10   3      337.37      410.86     54.97 o 
   2  10   3        1.47       -0.91     38.93 o 
   3  10   3      531.07      547.10     48.59 o 
   4  10   3       97.56      124.37     50.54 o 
   5  10   3      817.74      863.11    156.90 o 
   6  10   3       47.05      103.37     73.27 o 
   7  10   3      224.20      368.67     91.38 o 
   8  10   3       33.44       19.56     97.61 o 
  -4  11   3        6.38      -59.03     60.26 o 
  -3  11   3      250.64      180.55     78.00 o 
  -2  11   3      338.93      303.24     59.82 o 
  -1  11   3      723.57      766.88     68.97 o 
   0  11   3      216.24      216.17     50.90 o 
   1  11   3       33.17      -12.88     53.44 o 
   2  11   3     1861.16     2073.70    350.99 o 
   3  11   3      326.85      451.21    112.26 o 
   4  11   3       67.44       25.43     45.93 o 
   5  11   3       14.03       29.02     48.22 o 
   6  11   3      426.10      618.46     95.62 o 
   7  11   3       23.42       34.75     87.20 o 
   8  11   3        7.85      -24.88     98.25 o 
  -3  12   3      346.35      356.90    121.41 o 
  -2  12   3      560.29      546.01    113.60 o 
  -1  12   3        8.84       16.02     91.33 o 
   0  12   3       80.15       68.93     89.52 o 
   1  12   3       16.96      -27.10     79.39 o 
   2  12   3      123.31       90.28     78.52 o 
   3  12   3       38.61      -33.00     71.98 o 
   4  12   3      112.06       50.81     76.09 o 
  -2  13   3       11.90      -67.88    110.83 o 
  -1  13   3       99.34      131.21    104.21 o 
   0  13   3       80.43      116.29     98.25 o 
   1  13   3        6.99      -43.95     88.72 o 
   2  13   3      137.51       51.14     89.73 o 
   3  13   3       90.72      101.66     86.83 o 
   4  13   3       68.93       21.83     84.40 o 
   1  14   3       16.53     -142.29     94.86 o 
   2  14   3       35.82       14.65     95.54 o 
   3  14   3      162.54       33.43     93.06 o 
  -4 -11   4       26.50        0.99     90.04 o 
  -3 -11   4      139.79      154.51     98.52 o 
  -2 -11   4      152.51      147.62    100.32 o 
  -1 -11   4      267.67      267.21    105.11 o 
   0 -11   4      289.98      230.08    107.27 o 
   1 -11   4      273.70      254.67    112.51 o 
   2 -11   4      157.90      225.90    122.39 o 
  -6 -10   4       80.90       35.28     94.08 o 
  -5 -10   4      128.35       51.44     94.44 o 
  -4 -10   4       46.80       53.37     89.47 o 
  -3 -10   4      418.07      354.71     91.51 o 
  -2 -10   4      157.72      139.36     88.47 o 
  -1 -10   4      143.75      153.52     91.50 o 
   0 -10   4     1126.67      942.95    113.22 o 
   1 -10   4      257.19      311.20    103.63 o 
   2 -10   4       58.22       79.85    107.82 o 
   3 -10   4      483.19      615.89    128.42 o 
  -7  -9   4       20.91      -59.63    102.39 o 
  -6  -9   4       89.18      180.45     94.40 o 
  -5  -9   4     1168.80     1248.80    115.03 o 
  -4  -9   4      126.89      172.47     81.72 o 
  -3  -9   4      850.46      651.88     95.34 o 
  -2  -9   4      598.23      575.99     87.76 o 
  -1  -9   4      662.88      739.69     92.91 o 
   0  -9   4      710.15      599.97     91.95 o 
   1  -9   4      193.79      170.74     86.98 o 
   2  -9   4       49.06      100.03     91.61 o 
   3  -9   4        5.09       39.49    102.56 o 
   4  -9   4      147.13       74.10    109.40 o 
  -7  -8   4       29.63       88.33     98.24 o 
  -6  -8   4     1090.43     1153.98    116.22 o 
  -5  -8   4        1.23       45.79     76.65 o 
  -4  -8   4        3.00        7.26     73.13 o 
  -3  -8   4     2226.55     1958.74    105.06 o 
  -2  -8   4      594.88      531.80     77.94 o 
  -1  -8   4      447.61      471.86     76.34 o 
   0  -8   4      448.17      433.82     78.30 o 
   1  -8   4      669.06      724.19     93.62 o 
   2  -8   4        0.80       -7.69     80.74 o 
   3  -8   4      141.56      171.47     96.07 o 
   4  -8   4      229.89      271.96    108.08 o 
   5  -8   4      465.91      349.40    117.48 o 
  -8  -7   4      548.55      661.22    119.98 o 
  -7  -7   4      174.61      163.24     90.58 o 
  -6  -7   4      226.57      204.62     86.86 o 
  -5  -7   4      780.35      888.65    106.40 o 
  -4  -7   4       21.03       21.13     64.83 o 
  -3  -7   4     2442.86     2449.07    104.21 o 
  -2  -7   4      352.47      313.63     65.80 o 
  -1  -7   4        1.39       24.44     54.41 o 
   0  -7   4     1739.92     1532.72     88.00 o 
   1  -7   4     3490.07     3339.49    114.84 o 
   2  -7   4        6.99       24.75     68.13 o 
   3  -7   4        0.36       -5.14     81.26 o 
   4  -7   4     1145.13     1140.02    110.40 o 
   5  -7   4      329.32      343.75    109.74 o 
   6  -7   4       18.27       85.70    117.00 o 
  -8  -6   4      630.35      634.81    115.03 o 
  -7  -6   4       11.77      -59.11     83.76 o 
  -6  -6   4     1489.39     1676.73    108.21 o 
  -5  -6   4       13.07       32.99     64.94 o 
  -4  -6   4      595.01      645.92     80.90 o 
  -3  -6   4      778.95      794.08     76.32 o 
  -2  -6   4     1543.81     1495.11     80.32 o 
  -1  -6   4        6.24       -6.41     46.75 o 
   0  -6   4       27.64       28.82     50.86 o 
   1  -6   4        1.83        6.58     50.94 o 
   2  -6   4      600.18      773.77    156.71 o 
   3  -6   4       10.73       51.65     69.82 o 
   4  -6   4       78.56       99.92     82.10 o 
   5  -6   4      232.98      355.62    101.57 o 
   6  -6   4      721.18      714.95    122.94 o 
   7  -6   4        5.84       83.64    121.67 o 
  -8  -5   4       44.83       88.15     56.32 o 
  -7  -5   4      237.83      177.15     87.06 o 
  -6  -5   4       29.97       11.51     37.81 o 
  -5  -5   4      198.58      212.58     55.67 o 
  -4  -5   4      501.48      493.55    104.29 o 
  -3  -5   4     5329.66     6032.53    131.57 o 
  -2  -5   4     2813.76     2747.24     89.67 o 
  -1  -5   4       81.67       71.62     44.02 o 
   0  -5   4    10091.45     8873.63    137.57 o 
   1  -5   4    11723.49     9304.42    141.96 o 
   2  -5   4       75.04       93.41     39.16 o 
   3  -5   4      336.60      436.45     47.25 o 
   4  -5   4     2198.92     2058.99    103.73 o 
   5  -5   4      183.93      349.98     91.24 o 
   6  -5   4      169.80      292.92    105.53 o 
   7  -5   4      210.96      153.81    115.19 o 
  -9  -4   4       31.42       82.77     66.76 o 
  -8  -4   4     1076.67      939.33     77.84 o 
  -7  -4   4      117.95      165.44     82.38 o 
  -6  -4   4      755.76      711.13     75.17 o 
  -5  -4   4      159.80      183.41     38.52 o 
  -4  -4   4     2609.54     2156.78    669.90 o 
  -3  -4   4        9.29        2.19     19.94 o 
  -2  -4   4     2952.81     2971.88    274.84 o 
  -1  -4   4      927.40      768.48     54.68 o 
   0  -4   4     2094.37     1858.11     68.64 o 
   1  -4   4     1029.58     1071.61     61.21 o 
   2  -4   4      122.82      127.11     22.16 o 
   3  -4   4       24.72       12.65     25.35 o 
   4  -4   4       71.29      103.34     33.11 o 
   5  -4   4     1165.45     1250.75     64.19 o 
   6  -4   4       51.32       54.62     55.98 o 
   7  -4   4        5.34      -49.32     63.94 o 
  -9  -3   4       84.96      161.55     73.25 o 
  -8  -3   4       31.87       20.05     59.06 o 
  -7  -3   4        1.25       42.59     50.91 o 
  -6  -3   4      812.18      734.72    101.54 o 
  -5  -3   4     3169.82     3084.24    546.41 o 
  -4  -3   4     3829.61     3358.68    645.56 o 
  -3  -3   4     5857.73     5187.71   1231.47 o 
  -2  -3   4     5871.87     5323.42   1094.06 o 
  -1  -3   4       63.53       40.46     32.54 o 
   0  -3   4     3407.20     3041.22     71.46 o 
   1  -3   4    10697.10     8198.96    110.97 o 
   2  -3   4       35.22       43.76     18.00 o 
   3  -3   4     4169.52     4210.81    230.84 o 
   4  -3   4      386.82      477.01     34.67 o 
   5  -3   4        1.67        3.43     34.57 o 
   6  -3   4      748.90      802.43     68.12 o 
   7  -3   4     1373.43     1302.26    129.85 o 
   8  -3   4      128.27      156.68     98.50 o 
  -9  -2   4      190.44      229.65     99.79 o 
  -8  -2   4     1560.39     1301.81    115.60 o 
  -7  -2   4      147.53       58.08     68.23 o 
  -6  -2   4       95.62       74.17     58.52 o 
  -5  -2   4      141.62       98.34     46.55 o 
  -4  -2   4     3848.78     3900.58    451.19 o 
  -3  -2   4      771.17      972.52    176.50 o 
  -2  -2   4    22677.17    23564.71   2705.96 o 
  -1  -2   4      771.22      734.87     42.66 o 
   0  -2   4      455.20      528.65     37.66 o 
   1  -2   4     1923.91     2392.21    563.10 o 
   2  -2   4     3967.75     3350.11    384.34 o 
   3  -2   4        8.46        5.20     19.77 o 
   4  -2   4      302.25      301.20     30.12 o 
   5  -2   4        9.43      -17.42     31.82 o 
   6  -2   4      241.55      240.09     42.20 o 
   7  -2   4      204.55      105.58     80.48 o 
   8  -2   4        8.05       60.69     92.50 o 
   9  -2   4      166.63      201.07    107.48 o 
  -9  -1   4      497.17      420.60    105.40 o 
  -8  -1   4      553.05      350.81     90.17 o 
  -7  -1   4       18.52       26.49     68.85 o 
  -6  -1   4        6.27      -30.78     56.65 o 
  -5  -1   4     3671.44     3386.44    100.11 o 
  -4  -1   4     1191.29     1201.41     63.69 o 
  -3  -1   4     3194.78     3551.81     74.75 o 
  -2  -1   4     2491.99     3041.73    143.89 o 
  -1  -1   4       46.81      106.89     25.76 o 
   0  -1   4     1184.51     1640.31     45.67 o 
   1  -1   4     1230.31     1227.89    120.38 o 
   2  -1   4     3236.78     2658.97    252.18 o 
   3  -1   4     7067.97     6081.09    301.11 o 
   4  -1   4      359.51      365.46     28.99 o 
   5  -1   4      193.95      237.03     33.26 o 
   6  -1   4     3883.29     4016.84    242.04 o 
   7  -1   4     3737.55     3896.03    133.47 o 
   8  -1   4      130.67      195.18     89.80 o 
   9  -1   4        1.80       36.98     95.05 o 
  -9   0   4       77.34       82.44     98.18 o 
  -8   0   4      163.06      135.92     86.02 o 
  -7   0   4       25.49       56.94     71.22 o 
  -6   0   4      994.21      946.10     86.76 o 
  -5   0   4     2379.73     2356.21     93.77 o 
  -4   0   4      307.73      350.51     47.35 o 
  -3   0   4     2042.82     2535.59     70.74 o 
  -2   0   4    20422.81    25430.17   1385.01 o 
  -1   0   4     6639.46     9055.81    129.11 o 
   0   0   4       18.15       27.03     10.50 o 
   1   0   4     8551.42     8445.24    711.54 o 
   2   0   4     9789.05     8605.67    388.62 o 
   3   0   4       55.90       35.00     16.25 o 
   4   0   4      503.52      433.26     41.59 o 
   5   0   4      112.93      101.34     35.54 o 
   6   0   4        4.91      -52.96     52.87 o 
   7   0   4       36.63      -89.05     66.21 o 
   8   0   4      113.28      114.52     79.65 o 
   9   0   4      168.50       52.43     92.99 o 
  -9   1   4      177.60      217.46    104.37 o 
  -8   1   4      317.66      262.74     92.21 o 
  -7   1   4      779.62      718.09     91.05 o 
  -6   1   4       19.06       23.78     62.55 o 
  -5   1   4     2911.20     3297.49    107.83 o 
  -4   1   4     1482.28     1592.30     77.61 o 
  -3   1   4      577.95      585.14     53.63 o 
  -2   1   4     4127.78     5372.21     83.85 o 
  -1   1   4      128.71      187.50     22.79 o 
   0   1   4       76.80      103.72     30.17 o 
   1   1   4      319.00      254.03     19.66 o 
   2   1   4     4206.04     4111.17    128.59 o 
   3   1   4    11891.20    10272.79    204.89 o 
   4   1   4     1670.91     1556.05     80.47 o 
   5   1   4      347.81      348.17     38.41 o 
   6   1   4     4917.92     4131.08    112.69 o 
   7   1   4     2153.22     1849.67    104.30 o 
   8   1   4        0.01      -63.40     72.03 o 
   9   1   4        2.58      -81.28     85.76 o 
  -9   2   4       33.19       14.81    102.38 o 
  -8   2   4      193.81      162.61     92.03 o 
  -7   2   4      710.33      706.46     92.86 o 
  -6   2   4     2126.16     2241.61    108.54 o 
  -5   2   4     3576.17     4021.87    117.12 o 
  -4   2   4     1110.82     1302.90     95.10 o 
  -3   2   4     7502.84     9545.53    551.06 o 
  -2   2   4    23292.35    30087.69    197.69 o 
  -1   2   4     5556.42     6970.76     87.81 o 
   0   2   4      725.73      958.09     62.78 o 
   1   2   4     8907.84    10865.39    976.51 o 
   2   2   4    24053.01    23123.25   1260.60 o 
   3   2   4      365.29      431.77     31.55 o 
   4   2   4     5192.90     4549.47    112.43 o 
   5   2   4      490.15      479.27     56.15 o 
   6   2   4      276.75      332.21     59.86 o 
   7   2   4      434.14      356.23     73.18 o 
   8   2   4      941.23      769.72     95.82 o 
   9   2   4      408.57      338.87     99.82 o 
  10   2   4      169.64      249.22    114.61 o 
  -8   3   4      293.43      269.44     96.71 o 
  -7   3   4      869.02     1059.55    110.07 o 
  -6   3   4      685.08      682.58     84.71 o 
  -5   3   4     1628.19     1799.67     98.87 o 
  -4   3   4      935.77     1072.50     53.79 o 
  -3   3   4     2673.79     3000.65     88.90 o 
  -2   3   4       10.48       -0.22     26.16 o 
  -1   3   4     2712.17     3492.47    219.59 o 
   0   3   4       13.31       17.76     13.53 o 
   1   3   4     1975.06     1643.75    294.76 o 
   2   3   4      256.46      378.34     48.94 o 
   3   3   4     2173.41     2072.84     77.08 o 
   4   3   4      179.00      242.02     31.49 o 
   5   3   4       66.01       75.71     44.90 o 
   6   3   4      195.95      178.13     57.02 o 
   7   3   4      441.20      459.95     76.28 o 
   8   3   4      101.05      177.55     81.50 o 
   9   3   4      302.35      361.31    106.04 o 
  10   3   4       13.61      159.88    112.99 o 
  -8   4   4      699.72      523.36    110.83 o 
  -7   4   4      872.55     1050.92    113.45 o 
  -6   4   4     1027.46     1129.53    108.97 o 
  -5   4   4     1679.58     1823.69    147.49 o 
  -4   4   4     1393.89     1671.24     98.77 o 
  -3   4   4      356.38      368.91     49.20 o 
  -2   4   4     4146.39     5078.52    100.20 o 
  -1   4   4     1456.16     1310.99     36.68 o 
   0   4   4     5869.19     5008.39    655.97 o 
   1   4   4      539.38      680.78     61.23 o 
   2   4   4     3467.92     4111.42    239.68 o 
   3   4   4     6007.91     6284.70    100.53 o 
   4   4   4    17153.57    18149.59   1469.22 o 
   5   4   4     5745.26     5755.09    118.27 o 
   6   4   4       52.91       45.02     54.18 o 
   7   4   4     1064.40     1154.08     95.15 o 
   8   4   4     1245.21     1427.18    114.88 o 
   9   4   4      337.49      368.80    104.22 o 
  10   4   4        8.89      125.00    115.23 o 
  -8   5   4      284.33      178.44    103.56 o 
  -7   5   4      121.89       96.92     89.90 o 
  -6   5   4       29.55       75.84     79.15 o 
  -5   5   4     2129.56     2554.77    112.83 o 
  -4   5   4     4334.52     5742.10    329.09 o 
  -3   5   4      518.75      536.42     46.45 o 
  -2   5   4      210.23      260.14     31.65 o 
  -1   5   4     8577.00     7899.67   1633.37 o 
   0   5   4     1541.20     1100.58     83.56 o 
   1   5   4      461.35      384.47    125.37 o 
   2   5   4       25.34        1.13     15.33 o 
   3   5   4     2148.06     2357.35     72.93 o 
   4   5   4      112.52       81.83     23.74 o 
   5   5   4      154.70      162.53     34.15 o 
   6   5   4       75.91       88.44     36.22 o 
   7   5   4      640.21      732.49     91.33 o 
   8   5   4        2.88       86.18     85.25 o 
   9   5   4      627.86      563.88    108.54 o 
  10   5   4       36.64       88.88    111.47 o 
  -7   6   4      459.44      465.50    109.98 o 
  -6   6   4        3.97       26.41     88.96 o 
  -5   6   4      324.36      365.41     58.21 o 
  -4   6   4      167.87       78.82     68.14 o 
  -3   6   4       17.87        1.14     34.35 o 
  -2   6   4       23.10      -18.04     28.68 o 
  -1   6   4        7.99        7.76     25.30 o 
   0   6   4     9072.97     7146.68    924.22 o 
   1   6   4     6632.90     5812.91   1325.76 o 
   2   6   4        7.71       30.50     58.31 o 
   3   6   4     2484.12     2092.42    366.44 o 
   4   6   4     9034.20     9021.54    128.52 o 
   5   6   4     1616.09     1794.39     50.90 o 
   6   6   4      117.89      146.89     60.14 o 
   7   6   4      548.72      627.28     84.14 o 
   8   6   4     1196.15     1638.26    119.75 o 
   9   6   4      148.28      173.46     99.51 o 
  10   6   4       15.84      144.79    117.90 o 
  -7   7   4       28.47        1.08     98.72 o 
  -6   7   4       43.49       83.57     92.08 o 
  -5   7   4     2121.96     2583.79     96.13 o 
  -4   7   4     5738.02     4816.81    413.53 o 
  -3   7   4      119.89      148.51     55.35 o 
  -2   7   4       67.48       46.77     35.20 o 
  -1   7   4     6167.51     5079.65    572.11 o 
   0   7   4      905.98      756.10    126.82 o 
   1   7   4      298.59      304.34     46.68 o 
   2   7   4      482.20      397.72     64.02 o 
   3   7   4       33.61       24.90     24.32 o 
   4   7   4      402.92      438.12     67.58 o 
   5   7   4      183.04      220.07     36.05 o 
   6   7   4      229.32      252.04     67.56 o 
   7   7   4      409.37      440.51     85.86 o 
   8   7   4       23.53      -18.54     85.12 o 
   9   7   4      139.18      188.50    108.22 o 
  -6   8   4       46.81      102.10     71.25 o 
  -5   8   4      253.93      347.50     62.72 o 
  -4   8   4      249.42      202.40     57.09 o 
  -3   8   4      300.80      305.13     50.80 o 
  -2   8   4      209.91      213.14     44.24 o 
  -1   8   4       13.23        0.17     33.00 o 
   0   8   4     2242.81     1963.75    201.14 o 
   1   8   4      956.57      708.81    149.06 o 
   2   8   4       45.40       60.22     41.74 o 
   3   8   4       23.56       17.55     33.29 o 
   4   8   4     5046.60     4720.82    708.39 o 
   5   8   4      238.18      285.98     39.79 o 
   6   8   4      780.07     1063.70     92.81 o 
   7   8   4        0.21      -12.76     77.18 o 
   8   8   4      197.41      265.94     97.95 o 
   9   8   4      113.08      216.30    109.91 o 
  -6   9   4       84.74      116.81     75.47 o 
  -5   9   4      693.92      913.87    136.64 o 
  -4   9   4     1737.71     1212.33    113.41 o 
  -3   9   4      549.29      446.93     68.19 o 
  -2   9   4        1.52      -38.41     42.25 o 
  -1   9   4      615.79      642.87     51.24 o 
   0   9   4      317.53      364.48     68.10 o 
   1   9   4     2855.33     2410.61    270.26 o 
   2   9   4     1203.74     1030.30    112.76 o 
   3   9   4        1.51       18.98     33.10 o 
   4   9   4      769.03      818.56    163.29 o 
   5   9   4     1208.83     1293.13     91.76 o 
   6   9   4      395.91      516.45     79.08 o 
   7   9   4      346.82      366.18     90.51 o 
   8   9   4       54.04       28.77     92.79 o 
   9   9   4        1.66     -140.72    105.35 o 
  -5  10   4      134.73      160.91     63.34 o 
  -4  10   4      155.41      103.45    102.38 o 
  -3  10   4      196.73      106.91     59.68 o 
  -2  10   4       29.91       41.47     48.76 o 
  -1  10   4       79.70      111.57     47.33 o 
   0  10   4       64.41       43.41     41.50 o 
   1  10   4      219.31      232.69     55.80 o 
   2  10   4      280.25      343.36     91.51 o 
   3  10   4      163.04      163.87     41.85 o 
   4  10   4      590.44      579.54    108.35 o 
   5  10   4        9.41       28.83     68.03 o 
   6  10   4      785.56     1067.80    100.82 o 
   7  10   4       15.54       11.71     84.46 o 
   8  10   4       25.66      -42.06     97.12 o 
  -4  11   4      219.72      201.63     79.86 o 
  -3  11   4       47.02       75.87     63.67 o 
  -2  11   4      721.93      783.27     81.99 o 
  -1  11   4        1.39      -26.90     49.29 o 
   0  11   4       16.27        7.02     51.24 o 
   1  11   4     3070.41     3088.50    488.21 o 
   2  11   4     1606.17     1617.33    305.44 o 
   3  11   4        5.35        7.80     43.89 o 
   4  11   4      494.02      834.88     98.72 o 
   5  11   4      508.89      764.24     92.05 o 
   6  11   4      109.80      126.56     83.15 o 
   7  11   4       39.44      -13.54     88.56 o 
   8  11   4        0.14      -43.23    100.70 o 
  -3  12   4      173.81      248.79     73.00 o 
  -2  12   4       36.45       31.27     61.62 o 
  -1  12   4        1.60       -4.01     56.07 o 
   0  12   4      109.58      138.42     84.83 o 
   1  12   4       20.47        4.03     52.04 o 
   2  12   4       10.29      -31.66     50.07 o 
   3  12   4        3.87        8.59     49.77 o 
   4  12   4      384.72      435.37     84.05 o 
   5  12   4       58.01      121.24     86.59 o 
   6  12   4       55.31      112.09     92.60 o 
   7  12   4       20.33      -39.07     95.66 o 
  -2  13   4      438.18      382.50    117.64 o 
  -1  13   4       47.48        1.11    100.75 o 
   0  13   4        2.56      -71.03     93.77 o 
   1  13   4      435.55      435.67    101.70 o 
   2  13   4      493.17      385.96     95.82 o 
   0  14   4        0.69       26.57    104.02 o 
   1  14   4        0.06       21.79     99.52 o 
   2  14   4       97.92       66.07     98.39 o 
  -3 -11   5       13.72       19.66    102.25 o 
  -2 -11   5        3.98      -45.68     99.31 o 
  -1 -11   5      486.01      458.87    114.99 o 
   0 -11   5       50.31       46.02    109.77 o 
  -5 -10   5        7.19       49.76    101.05 o 
  -4 -10   5      271.40      281.29    102.07 o 
  -3 -10   5      130.40      175.09     93.10 o 
  -2 -10   5       33.93      -10.77     87.98 o 
  -1 -10   5      724.94      522.70    105.49 o 
   0 -10   5       61.50      133.49    102.05 o 
   1 -10   5        7.08       25.26    103.00 o 
   2 -10   5      308.51      276.13    115.19 o 
   3 -10   5      299.31      300.84    124.26 o 
  -6  -9   5       34.84       36.94    101.61 o 
  -5  -9   5       34.89       23.11     89.65 o 
  -4  -9   5      954.01      843.94    106.97 o 
  -3  -9   5      146.93      108.29     82.60 o 
  -2  -9   5      231.87      292.23     90.11 o 
  -1  -9   5      404.01      321.46     93.15 o 
   0  -9   5      206.17      133.56     88.12 o 
   1  -9   5      881.24      683.29    106.16 o 
   2  -9   5      213.46      239.69    101.68 o 
   3  -9   5        0.63      127.87    106.08 o 
   4  -9   5       51.25      167.63    119.79 o 
  -7  -8   5      644.62      869.83    134.05 o 
  -6  -8   5       22.38       -5.44     96.53 o 
  -5  -8   5       12.40        3.52     86.61 o 
  -4  -8   5     1856.47     1859.78    118.12 o 
  -3  -8   5     1273.80     1185.54    102.97 o 
  -2  -8   5      633.59      602.07     86.52 o 
  -1  -8   5     1623.55     1475.51    104.49 o 
   0  -8   5       87.63       32.85     73.86 o 
   1  -8   5      130.99      153.55     84.82 o 
   2  -8   5      438.03      445.86     97.73 o 
   3  -8   5       21.04       19.44     95.57 o 
   4  -8   5      184.74      142.32    108.40 o 
   5  -8   5      261.79      216.30    119.34 o 
  -7  -7   5       55.33       17.73     94.48 o 
  -6  -7   5      243.46      329.80    107.01 o 
  -5  -7   5        5.29        7.52     81.13 o 
  -4  -7   5      235.28      295.85     79.71 o 
  -3  -7   5        3.51      -18.14     64.30 o 
  -2  -7   5      800.67      682.48     80.37 o 
  -1  -7   5      149.66       84.88     63.77 o 
   0  -7   5     1264.80     1087.77     88.24 o 
   1  -7   5     1132.42     1107.98     89.90 o 
   2  -7   5      359.82      620.89    158.91 o 
   3  -7   5       86.48      150.03     84.54 o 
   4  -7   5        3.19      105.79    100.38 o 
   5  -7   5      514.09      521.08    119.13 o 
   6  -7   5       87.10       80.91    118.30 o 
  -8  -6   5      119.23       89.94    103.58 o 
  -7  -6   5     2185.20     2251.67    131.85 o 
  -6  -6   5      603.98      722.10     98.96 o 
  -5  -6   5      222.04      210.90     77.32 o 
  -4  -6   5     1295.35     1321.26    103.63 o 
  -3  -6   5     4117.13     4393.84    126.94 o 
  -2  -6   5      212.39      201.79     61.82 o 
  -1  -6   5       54.27      -11.46     52.98 o 
   0  -6   5     1174.12     1036.62     78.42 o 
   1  -6   5        4.59       -2.44     58.19 o 
   2  -6   5      295.14      368.35    111.68 o 
   3  -6   5       69.20       91.82     51.31 o 
   4  -6   5     1476.11     1450.44    109.02 o 
   5  -6   5     1100.89     1112.13    117.98 o 
   6  -6   5       15.53      104.36    112.00 o 
   7  -6   5       94.28      112.27    125.52 o 
  -8  -5   5      282.51      357.07    110.88 o 
  -7  -5   5        0.19       31.49     87.68 o 
  -6  -5   5        2.53       60.19     74.50 o 
  -5  -5   5      616.63      640.34     83.09 o 
  -4  -5   5     1012.12     1071.85     83.90 o 
  -3  -5   5      474.15      547.53     72.79 o 
  -2  -5   5      205.63      248.79     59.53 o 
  -1  -5   5     1190.50     1070.89     71.08 o 
   0  -5   5     3264.36     2888.58     94.39 o 
   1  -5   5      495.81      427.90     62.35 o 
   2  -5   5     1211.35     1379.32    286.06 o 
   3  -5   5     1606.95     1828.37    222.88 o 
   4  -5   5      407.56      475.46     59.56 o 
   5  -5   5      245.22      260.36     92.95 o 
   6  -5   5      353.35      398.60    111.26 o 
   7  -5   5       62.19       56.47    116.01 o 
  -8  -4   5       30.46        5.46     62.01 o 
  -7  -4   5     1660.03     1526.96    159.19 o 
  -6  -4   5      612.28      653.03    163.34 o 
  -5  -4   5      907.79      857.31     72.70 o 
  -4  -4   5     1013.42      997.39    218.99 o 
  -3  -4   5     4211.06     4555.39    113.02 o 
  -2  -4   5       24.40       80.78     49.57 o 
  -1  -4   5     1295.04     1152.65     67.31 o 
   0  -4   5       65.84       59.69     41.57 o 
   1  -4   5     2182.39     2062.66     78.13 o 
   2  -4   5     3026.14     3076.04    619.11 o 
   3  -4   5     1195.72     1155.33    150.85 o 
   4  -4   5     1860.55     2241.57    296.41 o 
   5  -4   5     1987.40     1910.55    105.87 o 
   6  -4   5      452.20      694.12    105.64 o 
   7  -4   5       61.09       25.88    106.89 o 
  -8  -3   5       21.72       59.97     63.05 o 
  -7  -3   5      334.48      366.55     93.63 o 
  -6  -3   5     1511.41     1294.63    214.30 o 
  -5  -3   5     2447.20     2153.81    417.80 o 
  -4  -3   5     1545.29     1448.18    274.55 o 
  -3  -3   5     2389.68     1877.60    417.89 o 
  -2  -3   5      333.98      335.52     85.72 o 
  -1  -3   5     5022.32     5452.48    103.20 o 
   0  -3   5    11164.91     9428.21    125.23 o 
   1  -3   5      441.39      525.89    126.07 o 
   2  -3   5      622.36      505.72    104.23 o 
   3  -3   5      156.86      161.04     25.05 o 
   4  -3   5      734.34      758.54     41.55 o 
   5  -3   5     1732.38     1720.40     84.02 o 
   6  -3   5     1030.97     1061.70     71.89 o 
   7  -3   5       60.85       75.78     64.65 o 
  -9  -2   5       59.50      221.97    101.90 o 
  -8  -2   5        0.16        6.65     82.06 o 
  -7  -2   5     1105.17      891.32    100.01 o 
  -6  -2   5       78.29       52.88     44.41 o 
  -5  -2   5      952.77      876.94    136.02 o 
  -4  -2   5        2.64        5.06     28.99 o 
  -3  -2   5      520.36      454.46     71.60 o 
  -2  -2   5       65.48       60.65     20.13 o 
  -1  -2   5    14035.73    15678.21    155.02 o 
   0  -2   5      359.71      338.13     38.17 o 
   1  -2   5        3.79       26.19     25.46 o 
   2  -2   5      920.71      680.65     78.50 o 
   3  -2   5     5188.67     4927.33    412.75 o 
   4  -2   5     1087.91      993.30     81.05 o 
   5  -2   5      619.03      649.84     43.56 o 
   6  -2   5       52.49       57.03     41.35 o 
   7  -2   5       11.52      -39.19     71.08 o 
   8  -2   5      200.39      210.82     89.79 o 
   9  -2   5        8.80       80.24     98.64 o 
  -9  -1   5      589.63      407.96    107.35 o 
  -8  -1   5       10.89       35.73     83.80 o 
  -7  -1   5      874.58      658.03     87.00 o 
  -6  -1   5     5427.27     5001.05    131.62 o 
  -5  -1   5     3358.82     3061.67     98.49 o 
  -4  -1   5     1525.67     1523.52     71.08 o 
  -3  -1   5     2549.92     2517.27     94.74 o 
  -2  -1   5     2996.30     3259.34    125.83 o 
  -1  -1   5      414.26      504.25     26.03 o 
   0  -1   5      268.35      239.05     31.04 o 
   1  -1   5     1500.86     1712.14    174.72 o 
   2  -1   5     5702.05     5288.43    307.18 o 
   3  -1   5      491.02      530.72     34.24 o 
   4  -1   5      351.78      373.16     29.43 o 
   5  -1   5     5017.14     5035.99    333.24 o 
   6  -1   5     3290.74     3320.50    248.30 o 
   7  -1   5        6.54      -72.41     67.83 o 
   8  -1   5       40.01        0.91     80.86 o 
   9  -1   5      113.67      116.75     96.67 o 
  -9   0   5       11.96       54.54     99.72 o 
  -8   0   5       24.99       32.76     85.95 o 
  -7   0   5      423.94      379.81     81.56 o 
  -6   0   5      249.35      194.26     65.94 o 
  -5   0   5     1036.17      996.39     78.89 o 
  -4   0   5        4.24       -5.24     39.46 o 
  -3   0   5     4387.42     5073.79    258.42 o 
  -1   0   5     6959.48     9136.33    248.05 o 
   0   0   5      620.88      829.77     69.60 o 
   1   0   5     2020.02     2099.04    155.66 o 
   2   0   5      683.99      777.63     23.63 o 
   3   0   5     3596.67     3275.84    110.68 o 
   4   0   5       69.39       94.47     25.34 o 
   5   0   5      276.70      290.42     32.65 o 
   6   0   5       17.89      -50.36     41.81 o 
   7   0   5       92.55      -14.62     66.88 o 
   8   0   5        8.60      -43.00     76.81 o 
   9   0   5       67.90       48.73     94.93 o 
  -8   1   5        2.84      -43.87     86.71 o 
  -7   1   5       19.92       88.61     76.59 o 
  -6   1   5     4182.34     4027.21    128.76 o 
  -5   1   5     3376.12     3510.95    112.74 o 
  -4   1   5      372.85      411.71     37.10 o 
  -3   1   5      103.99      156.17     26.86 o 
  -2   1   5       22.98       51.30     26.23 o 
  -1   1   5        4.27       10.67     20.17 o 
   0   1   5     3299.71     3739.19     94.89 o 
   1   1   5     6574.68     7683.26    136.84 o 
   2   1   5     8903.91     8114.65     90.43 o 
   3   1   5     7353.98     7224.32    102.60 o 
   4   1   5     1554.43     1457.57     36.06 o 
   5   1   5     3756.05     3766.94    228.19 o 
   6   1   5     4633.00     4464.39    323.91 o 
   7   1   5       65.98       14.18     69.57 o 
   8   1   5      331.42      275.42     89.06 o 
   9   1   5       73.87      175.35    102.01 o 
  -8   2   5      155.10      139.99     91.15 o 
  -7   2   5      313.55      305.44     85.50 o 
  -6   2   5      985.73      979.80     95.86 o 
  -5   2   5      236.40      306.03     65.46 o 
  -4   2   5       11.91       28.76     31.86 o 
  -3   2   5     6901.06     8386.11    129.57 o 
  -2   2   5     2574.29     2819.03     74.65 o 
  -1   2   5     3087.49     4026.74     74.94 o 
   0   2   5      321.51      313.32     24.55 o 
   1   2   5    10259.00    10770.92    447.90 o 
   2   2   5      117.82      229.02     23.08 o 
   3   2   5     3655.34     3280.89     82.28 o 
   4   2   5        0.39      -31.78     27.72 o 
   5   2   5     1679.15     1519.48    161.03 o 
   6   2   5      530.58      541.43     72.93 o 
   7   2   5       26.54       36.33     71.24 o 
   8   2   5        3.83       60.69     85.62 o 
   9   2   5      216.23      247.73    104.67 o 
  -8   3   5        0.31       95.01     94.87 o 
  -7   3   5      240.86      322.64     91.84 o 
  -6   3   5     2329.74     2332.80    118.74 o 
  -5   3   5      593.04      682.26     82.11 o 
  -4   3   5     2865.84     3095.29    201.98 o 
  -3   3   5     4986.33     6060.08    117.08 o 
  -2   3   5      164.86      217.46     37.76 o 
  -1   3   5     4785.15     5450.76    425.97 o 
   0   3   5    16184.03    17247.26   2121.96 o 
   1   3   5     6802.11     6763.03    869.47 o 
   2   3   5     7672.02     6666.79    595.01 o 
   3   3   5     3231.88     3062.28     92.76 o 
   4   3   5        7.29        9.60     27.85 o 
   5   3   5     1396.28     1275.54    169.66 o 
   6   3   5     2761.17     3073.68    109.26 o 
   7   3   5       64.52       96.54     72.51 o 
   8   3   5      815.04      989.09    117.65 o 
   9   3   5        0.13      157.74    104.95 o 
  10   3   5        0.10      143.34    118.94 o 
  -8   4   5      942.71      871.02    117.12 o 
  -7   4   5      250.86      262.45     95.83 o 
  -6   4   5     1231.28     1316.77    116.22 o 
  -5   4   5      773.40      844.98     63.73 o 
  -4   4   5      862.34     1024.94     59.85 o 
  -3   4   5     5071.01     5757.76    122.46 o 
  -2   4   5     5197.99     5813.20    109.64 o 
  -1   4   5     8366.41     8883.44    886.08 o 
   0   4   5     1156.05     1438.91    317.36 o 
   1   4   5     3437.22     3298.13    596.01 o 
   2   4   5       98.14      136.03     23.36 o 
   3   4   5     9656.44     8550.36    647.47 o 
   4   4   5     1162.63     1132.14    100.27 o 
   5   4   5      883.46      871.92     71.98 o 
   6   4   5      390.99      455.64     70.02 o 
   7   4   5      940.83     1098.45    105.49 o 
   8   4   5        9.86       96.65     86.30 o 
   9   4   5        0.57       25.98     97.89 o 
  10   4   5        1.07       65.98    116.35 o 
  -8   5   5       10.11      107.06    106.83 o 
  -7   5   5      520.90      590.53    104.68 o 
  -6   5   5     1115.71     1073.66    114.41 o 
  -5   5   5       29.76       36.43     48.93 o 
  -3   5   5     1386.48     1250.90     83.95 o 
  -2   5   5     1525.91     1793.61     80.85 o 
  -1   5   5     1585.31     1700.98    196.40 o 
   0   5   5     4776.41     4270.04    506.12 o 
   1   5   5      835.75      896.54     69.29 o 
   2   5   5     1625.41     1698.34    112.62 o 
   3   5   5      116.93      190.72     29.68 o 
   4   5   5        9.58       -8.42     19.37 o 
   5   5   5        3.12      -33.85     44.32 o 
   6   5   5        7.51      -30.57     55.50 o 
   7   5   5      521.20      562.55     85.61 o 
   9   5   5       53.84       90.57    100.37 o 
  10   5   5       19.82      139.61    120.39 o 
  -7   6   5      269.91      282.28    106.87 o 
  -6   6   5      244.64      275.20     64.98 o 
  -5   6   5      243.59      296.14     58.99 o 
  -4   6   5        2.89       -6.26     61.02 o 
  -3   6   5        7.08       19.35     48.86 o 
  -2   6   5       20.65       28.44     31.51 o 
  -1   6   5     4427.49     3791.73    183.67 o 
   0   6   5     3443.17     3332.44    812.41 o 
   1   6   5       30.46       33.93     21.20 o 
   2   6   5     1803.53     1679.78     71.27 o 
   3   6   5    15474.91    16012.99    175.71 o 
   4   6   5     1800.82     1694.98     79.99 o 
   5   6   5      123.97      179.68     55.31 o 
   6   6   5      636.78      698.50     78.32 o 
   7   6   5     1066.14     1248.80    103.30 o 
   8   6   5        0.50       -2.54     85.68 o 
   9   6   5      149.06      178.53    108.39 o 
  -7   7   5        5.14      -87.47     98.49 o 
  -6   7   5      374.73      523.57     73.54 o 
  -5   7   5      368.37      473.61     66.79 o 
  -4   7   5      264.18      227.36     74.90 o 
  -3   7   5      936.35      778.86     81.75 o 
  -2   7   5     1519.74     1236.54    130.50 o 
  -1   7   5      497.94      502.43     76.14 o 
   0   7   5     3990.36     3428.20    437.37 o 
   1   7   5        9.40       -8.61     24.00 o 
   2   7   5     1041.56      796.44     79.70 o 
   3   7   5      357.44      364.03    110.19 o 
   4   7   5        1.31       24.85     45.81 o 
   5   7   5      609.22      602.97     70.50 o 
   6   7   5       86.80       77.15     65.12 o 
   7   7   5      404.95      495.14     88.43 o 
   8   7   5      891.68     1185.06    121.56 o 
   9   7   5       57.29       47.54    107.86 o 
  -6   8   5      137.59      194.22     73.59 o 
  -5   8   5       35.47      -10.10     64.60 o 
  -4   8   5       32.91       27.92     55.72 o 
  -3   8   5      917.57      835.30     97.01 o 
  -2   8   5      895.18      768.76    148.85 o 
  -1   8   5     2695.17     2096.57    240.09 o 
   0   8   5     4217.15     3499.06    393.03 o 
   1   8   5      209.89      209.13     66.68 o 
   2   8   5     1802.60     1504.05    403.95 o 
   3   8   5     5101.62     4739.11    116.03 o 
   4   8   5      541.86      684.72     77.18 o 
   5   8   5      878.77      803.52     79.70 o 
   6   8   5      100.43      140.11     72.83 o 
   7   8   5      242.95      212.66     85.66 o 
   8   8   5      130.36       77.53     93.83 o 
   9   8   5      299.75      326.02    118.03 o 
  -6   9   5      194.28      231.87     80.34 o 
  -5   9   5      733.76      952.26     86.79 o 
  -4   9   5        9.47       54.48     66.75 o 
  -3   9   5      858.99      803.76     87.64 o 
  -2   9   5      901.78      783.37     94.89 o 
  -1   9   5      973.64      792.15     72.12 o 
   0   9   5     1852.91     1622.68    252.24 o 
   1   9   5       98.29       33.88     52.50 o 
   2   9   5      152.72      109.56     35.32 o 
   3   9   5       17.52       25.02     34.17 o 
   4   9   5      392.27      576.47     73.74 o 
   5   9   5       71.19       73.94     63.01 o 
   6   9   5        1.17      -15.04     71.96 o 
   7   9   5      128.54       70.52     83.15 o 
   8   9   5       80.46       49.29     95.80 o 
   9   9   5        6.11       -6.24    110.97 o 
  -5  10   5        6.31      -73.69     61.78 o 
  -4  10   5       37.21        9.87     65.15 o 
  -3  10   5      760.07      723.99     71.26 o 
  -2  10   5      338.83      361.28     58.09 o 
  -1  10   5      421.55      387.03     52.93 o 
   0  10   5     1217.82     1114.36    231.15 o 
   1  10   5      135.55      176.93     68.52 o 
   2  10   5       23.90       -7.75     56.34 o 
   3  10   5      795.26      689.87     83.76 o 
   4  10   5       34.97       62.57     66.94 o 
   5  10   5      619.39      739.40     92.34 o 
   6  10   5      291.29      262.18     84.24 o 
   7  10   5        4.15      -67.79     85.09 o 
   8  10   5      300.48      432.57    112.93 o 
  -4  11   5      106.95       60.90     73.01 o 
  -3  11   5      228.95      149.94     66.04 o 
  -2  11   5      314.66      338.20     62.90 o 
  -1  11   5        1.37       -6.22     50.46 o 
   0  11   5     1154.43     1007.48    144.84 o 
   1  11   5     1010.03      925.99    121.56 o 
   2  11   5      149.25      195.95     80.34 o 
   3  11   5        5.81       15.09     63.46 o 
   4  11   5      722.30      805.57     97.29 o 
   5  11   5      217.57      255.28     82.30 o 
   6  11   5        3.99      -68.64     81.56 o 
   7  11   5        0.11      -88.76     91.29 o 
   8  11   5        1.23       -7.98    103.16 o 
  -3  12   5      151.22      173.95     73.65 o 
  -2  12   5      147.01      167.53     67.53 o 
  -1  12   5        0.89      -19.43     57.94 o 
   0  12   5        0.69       -4.37     53.35 o 
   1  12   5        9.57        5.21     52.66 o 
   2  12   5      100.29      134.46     76.26 o 
   3  12   5       43.00       41.49     69.13 o 
   4  12   5        4.71       32.68     76.91 o 
   5  12   5      653.18     1142.35    115.98 o 
   6  12   5      346.41      359.79     97.36 o 
   7  12   5        6.41      -63.54     98.87 o 
  -2  13   5       32.30       13.91     71.16 o 
  -1  13   5        0.75      -63.21     62.69 o 
   0  13   5      508.22      497.23     70.61 o 
   1  13   5      828.19      839.56    209.63 o 
   2  13   5        2.77       40.74     82.43 o 
   3  13   5        9.90       16.93     83.68 o 
   4  13   5      368.71      545.86     91.57 o 
   5  13   5       19.87       62.63     93.08 o 
   6  13   5      127.94      172.81    103.74 o 
   0  14   5       32.44      -22.77    104.20 o 
  -4 -10   6        9.58        4.34    102.24 o 
  -3 -10   6       39.16       45.13    101.05 o 
  -2 -10   6      105.76       54.93     96.88 o 
  -1 -10   6        2.54       50.57    102.25 o 
   0 -10   6      121.24      152.32    106.93 o 
   1 -10   6       24.22       41.72    108.85 o 
  -5  -9   6      875.78      783.16    121.22 o 
  -4  -9   6       27.93       69.54     92.77 o 
  -3  -9   6      423.06      274.62     96.01 o 
  -2  -9   6      277.51      195.97     92.76 o 
  -1  -9   6      249.84      200.59     93.50 o 
   0  -9   6      600.60      395.65    100.56 o 
   1  -9   6      143.27       84.37     97.87 o 
   2  -9   6       39.52       46.74    103.72 o 
   3  -9   6      198.96      254.57    113.06 o 
  -6  -8   6        7.33       52.00    105.23 o 
  -5  -8   6      435.13      428.97    106.88 o 
  -4  -8   6      748.07      831.98    109.07 o 
  -3  -8   6        2.11      -19.07     82.26 o 
  -2  -8   6        8.69       27.50     79.63 o 
  -1  -8   6      190.78      190.29     85.30 o 
   0  -8   6       48.18        7.13     81.21 o 
   1  -8   6       45.57      108.88     65.18 o 
   2  -8   6      188.19      264.48     95.08 o 
   3  -8   6      103.94      116.24    103.42 o 
   4  -8   6       87.91      100.04    109.74 o 
  -7  -7   6       11.46       55.99     98.90 o 
  -6  -7   6       23.31       68.22    102.63 o 
  -5  -7   6      603.74      719.86    105.92 o 
  -4  -7   6       21.35       34.63     79.71 o 
  -3  -7   6      806.05      789.12     96.29 o 
  -2  -7   6      248.46      122.95     73.48 o 
  -1  -7   6      284.36      214.11     73.84 o 
   0  -7   6     1050.47      991.72     96.34 o 
   1  -7   6     4014.23     6383.75    161.98 o 
   2  -7   6       41.59       49.83     59.64 o 
   3  -7   6       65.87      141.98     91.87 o 
   5  -7   6       83.40       81.26    110.74 o 
  -7  -6   6      379.09      539.33    110.97 o 
  -6  -6   6      130.96      137.84     90.31 o 
  -5  -6   6     1467.74     1684.16    132.33 o 
  -4  -6   6     2016.36     2254.77    121.18 o 
  -3  -6   6      340.44      399.71     78.30 o 
  -2  -6   6      139.60      154.38     67.26 o 
  -1  -6   6       36.09       67.16     61.73 o 
   0  -6   6      422.07      404.52     71.97 o 
   1  -6   6       63.31       82.74     67.94 o 
   2  -6   6       28.61       22.09     53.48 o 
   3  -6   6      688.03      701.31     82.52 o 
   4  -6   6      616.73      654.41    103.25 o 
   5  -6   6       61.48      101.36    103.37 o 
   6  -6   6       24.04       99.43    119.45 o 
  -8  -5   6       23.70      -32.24    102.18 o 
  -7  -5   6      185.31      232.67     96.95 o 
  -6  -5   6       58.41      112.19     82.74 o 
  -5  -5   6        6.33      -39.02     71.44 o 
  -4  -5   6      194.88      189.03     69.94 o 
  -3  -5   6     1641.11     1741.94    102.92 o 
  -2  -5   6      411.72      387.74     67.97 o 
  -1  -5   6       81.49       48.48     56.50 o 
   0  -5   6     1283.55     1162.66     78.65 o 
   1  -5   6     4735.07     5465.99   1418.60 o 
   2  -5   6      272.35      316.71     70.14 o 
   3  -5   6       36.39       59.08     49.97 o 
   4  -5   6     1489.95     1528.71    105.49 o 
   5  -5   6       70.94       36.34     93.72 o 
   6  -5   6      126.42      256.48    114.46 o 
   7  -5   6       30.57      117.47    127.07 o 
  -8  -4   6     1759.23     1861.26    134.95 o 
  -7  -4   6     1120.96     1077.81    114.93 o 
  -6  -4   6       66.37       75.40     79.03 o 
  -5  -4   6      874.63      901.95     90.57 o 
  -4  -4   6     2898.34     3235.66    115.69 o 
  -3  -4   6       96.69       71.91     55.85 o 
  -2  -4   6     2502.75     2544.93     95.58 o 
  -1  -4   6       19.79      -11.45     47.09 o 
   0  -4   6      253.02      293.21     53.33 o 
   1  -4   6     1187.05     1270.82    353.06 o 
   2  -4   6     2089.82     2313.17    459.82 o 
   3  -4   6      896.74      864.59    124.92 o 
   4  -4   6     1855.33     1799.53    192.44 o 
   5  -4   6        2.37       64.31     64.04 o 
   6  -4   6      289.02      282.74    100.10 o 
   7  -4   6      382.40      566.65    126.32 o 
  -8  -3   6       18.59       69.08     64.99 o 
  -7  -3   6      508.05      538.16    100.35 o 
  -6  -3   6        4.45        6.56     45.54 o 
  -5  -3   6      212.71      184.90     63.25 o 
  -4  -3   6       18.51       37.96     32.09 o 
  -3  -3   6      186.31      249.37     56.97 o 
  -2  -3   6       64.87      120.05     48.31 o 
  -1  -3   6       32.42       23.49     42.70 o 
   0  -3   6      338.43      307.16     47.94 o 
   1  -3   6     3360.68     3901.49    921.02 o 
   2  -3   6      592.82      601.16     65.86 o 
   3  -3   6      811.14      771.11     52.51 o 
   4  -3   6       63.56       50.86     46.91 o 
   5  -3   6      193.28      274.42     57.87 o 
   6  -3   6      274.14      422.33     69.54 o 
   7  -3   6     1070.58     1358.34    131.66 o 
  -8  -2   6      674.27      567.72     73.29 o 
  -7  -2   6      680.83      555.15     64.24 o 
  -6  -2   6      494.17      380.08     73.79 o 
  -5  -2   6       16.48       28.47     38.71 o 
  -4  -2   6     2019.94     1956.12    362.69 o 
  -3  -2   6     1013.06      981.66    135.17 o 
  -2  -2   6    10643.92    10373.64   1039.03 o 
  -1  -2   6     3213.90     3521.68     88.38 o 
   0  -2   6      573.38      553.78     49.15 o 
   1  -2   6     7392.14     7469.31   1630.77 o 
   2  -2   6     7121.36     6811.53    618.63 o 
   3  -2   6     3432.87     3281.00    208.78 o 
   4  -2   6      694.64      691.50     41.05 o 
   5  -2   6      440.38      596.07     46.37 o 
   6  -2   6       24.54       51.85     41.73 o 
   7  -2   6        2.38       16.06     48.83 o 
   8  -2   6       47.35       72.52     87.34 o 
  -8  -1   6       33.72      109.92     87.77 o 
  -7  -1   6     1743.57     1459.35    109.16 o 
  -6  -1   6     2017.72     1807.29    100.20 o 
  -5  -1   6       69.08       93.72     50.49 o 
  -4  -1   6      411.65      459.41     40.74 o 
  -3  -1   6      934.29      988.03     59.99 o 
  -2  -1   6       41.32       47.43     16.11 o 
  -1  -1   6     1373.52     1366.58     56.15 o 
   0  -1   6       10.36       58.36     31.01 o 
   1  -1   6     2544.24     2967.46    297.61 o 
   2  -1   6      109.22      140.18     19.49 o 
   3  -1   6      253.72      225.87     25.36 o 
   4  -1   6      153.40      139.44     29.51 o 
   5  -1   6     1414.19     1452.77     50.60 o 
   6  -1   6      479.07      623.31     48.33 o 
   7  -1   6      716.22      655.68     69.28 o 
   8  -1   6       52.45       82.20     87.45 o 
   9  -1   6        0.32       37.84    106.27 o 
  -8   0   6       83.84       89.51     87.19 o 
  -7   0   6       10.47       34.64     74.81 o 
  -6   0   6      379.60      380.21     71.53 o 
  -5   0   6     3934.76     3790.15    113.02 o 
  -4   0   6     1200.79     1325.59     78.08 o 
  -3   0   6     2312.72     2474.63    103.47 o 
  -2   0   6    18383.49    21706.36    224.41 o 
  -1   0   6     6533.54     8153.93    272.81 o 
   0   0   6      155.61      204.11     19.03 o 
   1   0   6     2993.39     3061.75    222.92 o 
   2   0   6     9996.10     8946.03    361.26 o 
   3   0   6      218.42      232.49     23.92 o 
   4   0   6      157.13      178.19     27.66 o 
   5   0   6       19.56       16.76     31.80 o 
   6   0   6       37.95       14.02     50.11 o 
   7   0   6      166.84      177.05     60.37 o 
   8   0   6      246.91      254.50     93.73 o 
   9   0   6      388.19      540.71    117.70 o 
  -8   1   6       78.63       85.76     91.26 o 
  -7   1   6     3334.16     2834.00    132.52 o 
  -6   1   6     1335.58     1111.70     99.15 o 
  -5   1   6      681.37      731.44     84.09 o 
  -4   1   6      203.92      215.69     35.26 o 
  -3   1   6     1519.58     1602.47     90.02 o 
  -2   1   6      999.91     1178.63     60.49 o 
  -1   1   6     1503.99     2043.77     41.41 o 
   0   1   6     2380.68     3379.90     62.77 o 
   1   1   6     5111.03     5243.32    205.07 o 
   2   1   6      682.11      755.60     25.16 o 
   3   1   6      560.13      583.63     26.52 o 
   4   1   6     1162.69     1170.42     42.24 o 
   5   1   6     3950.19     4201.40    154.95 o 
   6   1   6      169.08      180.50     69.51 o 
   7   1   6      520.94      474.26    110.92 o 
   8   1   6      199.91      196.14     93.26 o 
   9   1   6       51.26       76.70    107.18 o 
  -8   2   6       26.06       11.81     93.76 o 
  -7   2   6       31.43       52.04     83.33 o 
  -6   2   6      325.29      318.65     77.56 o 
  -5   2   6      677.14      764.24     79.75 o 
  -4   2   6      153.68      177.39     37.93 o 
  -3   2   6      418.44      460.18     51.15 o 
  -2   2   6     9078.50    10936.48    133.57 o 
  -1   2   6     1583.36     1985.34     63.31 o 
   0   2   6     3057.13     3589.79    287.11 o 
   1   2   6      704.53      930.75     54.46 o 
   2   2   6    11182.86    11095.30     89.57 o 
   3   2   6      348.18      334.64     55.17 o 
   4   2   6     6344.59     6409.75    108.50 o 
   5   2   6      429.02      475.74     47.97 o 
   6   2   6      341.82      385.15     55.10 o 
   7   2   6     1010.05     1234.26    112.40 o 
   8   2   6      471.73      597.92    103.54 o 
   9   2   6      395.07      509.21    117.98 o 
  -8   3   6       87.76        9.50     94.60 o 
  -7   3   6      893.75      833.55    104.35 o 
  -6   3   6     1186.49     1243.55    110.26 o 
  -5   3   6     1587.32     1695.67    188.15 o 
  -4   3   6     1914.23     2227.58     97.67 o 
  -3   3   6        0.89       -2.99     39.80 o 
  -2   3   6     3248.50     3864.76     94.00 o 
  -1   3   6     3708.24     4058.72    388.36 o 
   0   3   6     3074.94     3378.33    427.33 o 
   1   3   6     3992.99     3796.80    352.13 o 
   2   3   6    13735.75    13672.57    864.39 o 
   3   3   6       83.26      154.73     29.26 o 
   4   3   6     2363.56     2253.72     58.38 o 
   5   3   6     2050.26     1940.32     75.89 o 
   6   3   6       72.72       30.88     46.61 o 
   7   3   6     1319.20     1440.86    115.60 o 
   8   3   6        0.73       37.52     88.16 o 
   9   3   6       83.49      135.92    109.76 o 
  -8   4   6       29.66      116.56    102.15 o 
  -7   4   6        8.37      -46.32     86.83 o 
  -6   4   6       47.56       13.13     79.40 o 
  -5   4   6       76.21       31.80     46.63 o 
  -4   4   6      409.07      476.67     73.65 o 
  -3   4   6       31.23       53.38     44.85 o 
  -2   4   6     2109.78     2367.69    316.36 o 
  -1   4   6     1228.43     1447.74    241.52 o 
   0   4   6    10534.01    10844.45   1808.03 o 
   1   4   6        6.88        9.79     20.47 o 
   2   4   6     5572.28     5636.88    644.66 o 
   3   4   6     7238.02     6890.71    399.78 o 
   4   4   6     1838.27     1502.35    114.10 o 
   5   4   6      282.46      247.88     42.79 o 
   6   4   6        1.85      -65.26     58.78 o 
   7   4   6      473.45      680.39     92.91 o 
   8   4   6      858.78      976.56    119.36 o 
   9   4   6      140.25      141.02    109.67 o 
  -7   5   6       32.74      143.19     97.36 o 
  -6   5   6      113.95       93.43     58.27 o 
  -5   5   6     2822.05     3084.61    186.44 o 
  -4   5   6     3693.38     3889.64    131.28 o 
  -3   5   6      337.25      429.38     61.11 o 
  -2   5   6     1722.78     1913.17     85.71 o 
  -1   5   6    14338.17    16657.53    178.28 o 
   0   5   6     4794.54     3971.85   1084.12 o 
   1   5   6     1022.50     1090.71    108.32 o 
   2   5   6     1412.37     1548.82    213.49 o 
   3   5   6       12.07       16.30     37.12 o 
   4   5   6       15.64        1.45     32.36 o 
   5   5   6      172.54       89.80     53.97 o 
   6   5   6      799.86      813.62     87.66 o 
   7   5   6     1458.30     1723.01    115.31 o 
   8   5   6      143.79      110.18     94.64 o 
   9   5   6        6.14       50.73    106.80 o 
  -7   6   6        0.14      -77.42     99.63 o 
  -6   6   6      134.08      144.11     64.32 o 
  -5   6   6       86.75      109.57     56.37 o 
  -4   6   6      227.51      193.48     68.02 o 
  -3   6   6       16.31       -8.30     52.20 o 
  -2   6   6     1258.39     1215.24     82.66 o 
  -1   6   6      544.35      643.82    114.81 o 
   0   6   6     1905.77     1691.29     34.80 o 
   1   6   6       59.51       84.02     18.81 o 
   2   6   6     2976.56     2983.60    250.86 o 
   3   6   6      579.78      621.77     42.69 o 
   4   6   6     2998.34     3135.17     98.82 o 
   5   6   6       97.50       68.62     55.26 o 
   6   6   6      555.40      641.44     81.04 o 
   7   6   6      153.16      132.59     81.07 o 
   8   6   6      230.08      248.95     97.77 o 
   9   6   6       41.68       89.96    107.90 o 
  -7   7   6        6.49       24.98    108.88 o 
  -6   7   6        5.05        3.91     65.89 o 
  -5   7   6     2500.56     2805.69    137.79 o 
  -3   7   6        0.40      -31.83     57.49 o 
  -2   7   6       30.52       70.24     37.40 o 
  -1   7   6     5011.38     3963.25     71.94 o 
   0   7   6     1166.92     1089.52     45.38 o 
   1   7   6      908.30      756.95     38.21 o 
   2   7   6      187.67      176.68     53.60 o 
   3   7   6       70.10       73.65     44.59 o 
   4   7   6      798.43      794.36     72.36 o 
   5   7   6      832.32      847.75     80.18 o 
   6   7   6     1086.06     1127.43     98.34 o 
   7   7   6     1807.76     2231.69    122.70 o 
   8   7   6      401.55      510.44    105.21 o 
   9   7   6        1.89       29.59    109.02 o 
  -6   8   6        0.24      -37.86     69.44 o 
  -5   8   6       35.72       27.78     65.39 o 
  -4   8   6      465.46      385.36     91.31 o 
  -3   8   6      394.08      362.51     55.64 o 
  -2   8   6      412.90      401.73     47.86 o 
  -1   8   6     2172.60     2051.27    488.61 o 
   0   8   6       47.39       34.01     33.12 o 
   1   8   6       18.90       23.55     30.29 o 
   2   8   6     4917.90     4541.23    118.51 o 
   3   8   6      475.07      645.21     76.13 o 
   4   8   6     1163.65     1391.33     90.19 o 
   5   8   6        3.12      -33.53     58.97 o 
   6   8   6     1574.33     1644.74    105.54 o 
   7   8   6      150.12       75.99     84.87 o 
   8   8   6      283.67      342.88    107.96 o 
   9   8   6        8.67      -52.34    112.79 o 
  -5   9   6      174.60      167.71     74.12 o 
  -4   9   6      670.38      587.72    105.73 o 
  -3   9   6      357.04      343.36     73.92 o 
  -2   9   6       56.41       41.94     51.59 o 
  -1   9   6      526.99      425.10    100.91 o 
   0   9   6        1.61      -25.00     36.09 o 
   1   9   6     2765.09     2306.94    305.75 o 
   2   9   6      420.27      471.42     69.58 o 
   3   9   6       53.92       69.75     57.77 o 
   4   9   6      917.87     1150.79     92.00 o 
   5   9   6      810.63     1079.14     97.48 o 
   6   9   6      354.13      394.40     85.32 o 
   7   9   6      408.29      469.97     95.95 o 
   8   9   6       73.29      -40.64     98.73 o 
   9   9   6        0.17      -74.79    113.22 o 
  -5  10   6        2.35       13.68     74.97 o 
  -4  10   6      953.15      709.06     89.93 o 
  -3  10   6      482.28      479.10    109.35 o 
  -2  10   6     1508.83     1124.72    213.92 o 
  -1  10   6      146.92      106.35     56.40 o 
   0  10   6      111.85      111.10     44.25 o 
   1  10   6      196.78      166.26     90.31 o 
   2  10   6      981.43     1075.61     92.29 o 
   3  10   6       31.19       15.88     64.72 o 
   4  10   6      884.33     1211.23     99.20 o 
   5  10   6      195.27      150.07     73.71 o 
   6  10   6       68.24       27.44     81.98 o 
   7  10   6       17.96      -66.45     87.24 o 
   8  10   6      386.24      533.95    117.03 o 
  -4  11   6       62.28       -2.78     72.37 o 
  -3  11   6       57.73       39.88     65.39 o 
  -2  11   6      120.87       84.39     76.85 o 
  -1  11   6       91.17       87.66     54.68 o 
   0  11   6       74.08       82.80     63.00 o 
   1  11   6      697.35      723.47    197.64 o 
   2  11   6      363.25      482.65     83.61 o 
   3  11   6      100.57      163.66     69.07 o 
   4  11   6        9.14        8.77     74.76 o 
   5  11   6      608.00      739.69     97.82 o 
   6  11   6       69.08       47.57     87.65 o 
   7  11   6        0.12      -44.92     94.68 o 
   8  11   6        9.48      -80.13    106.26 o 
  -3  12   6      331.00      238.65     76.05 o 
  -2  12   6       81.31       64.17     65.37 o 
  -1  12   6       39.17        9.89     58.60 o 
   0  12   6       11.53      -51.23     53.37 o 
   1  12   6       11.87       26.44     76.87 o 
   2  12   6       95.15      176.71     78.96 o 
   3  12   6        3.33       -0.10     74.52 o 
   4  12   6      324.76      568.32     95.43 o 
   5  12   6      319.92      480.75     97.01 o 
   6  12   6        8.30       36.53     92.81 o 
   7  12   6       50.38      -13.83    100.13 o 
  -2  13   6       18.29        9.74     72.31 o 
  -1  13   6      105.11      117.69     69.24 o 
   0  13   6      260.37      238.20     65.77 o 
   1  13   6      193.43      245.86     91.18 o 
   2  13   6      174.60      185.21     92.24 o 
   3  13   6      194.34      263.40     94.19 o 
   4  13   6       25.52       -9.29     84.36 o 
   5  13   6       49.04      133.79     94.74 o 
   6  13   6       28.59      -24.74     94.06 o 
   0  14   6       26.95       61.69     94.65 o 
   1  14   6      101.39      152.33     94.03 o 
   2  14   6       95.88       90.10     93.47 o 
   3  14   6       35.61       59.28     80.91 o 
   4  14   6      354.52      466.64     99.08 o 
  -1 -10   7      575.76      390.09    117.44 o 
  -4  -9   7       11.68       -5.41     99.36 o 
  -3  -9   7      196.74      186.29    103.74 o 
  -2  -9   7      259.41      276.99    103.65 o 
  -1  -9   7      238.84      208.56    101.88 o 
   0  -9   7      406.58      289.17    104.55 o 
   1  -9   7       22.17       22.59    100.28 o 
   2  -9   7       13.70       63.66    108.72 o 
  -5  -8   7       12.65       34.29    100.89 o 
  -4  -8   7      509.25      455.91    108.30 o 
  -3  -8   7       71.17       37.67     89.94 o 
  -2  -8   7       72.86       56.00     88.27 o 
  -1  -8   7      131.10      172.79     91.41 o 
   0  -8   7       58.56        9.07     86.71 o 
   1  -8   7        3.35        8.25     69.35 o 
   2  -8   7      243.66      227.66    102.55 o 
   3  -8   7       79.28      126.20    107.55 o 
   4  -8   7      130.95      144.31    117.65 o 
  -6  -7   7      270.08      343.32    119.09 o 
  -5  -7   7       12.07      -11.75     92.98 o 
  -4  -7   7      852.22      934.42    113.74 o 
  -3  -7   7      158.63      202.46     88.26 o 
  -2  -7   7      202.38      291.99     87.11 o 
  -1  -7   7     1819.76     1717.53    111.88 o 
   0  -7   7     1286.59     1176.15    103.06 o 
   1  -7   7       41.14      110.16     63.57 o 
   2  -7   7      219.54      340.35     69.44 o 
   3  -7   7      437.47      455.48    104.76 o 
   4  -7   7      445.38      419.89    114.04 o 
   5  -7   7        0.09       50.41    117.18 o 
  -7  -6   7      149.42      162.18    103.50 o 
  -6  -6   7       30.48       56.49     92.18 o 
  -5  -6   7      875.47     1131.67    122.80 o 
  -4  -6   7       13.01       33.80     79.39 o 
  -3  -6   7      806.26      813.43     97.25 o 
  -2  -6   7       69.16       75.38     73.44 o 
  -1  -6   7      143.03       77.61     69.24 o 
   0  -6   7        4.23        7.89     68.52 o 
   1  -6   7       12.01      -12.73     56.02 o 
   2  -6   7      134.00       77.12     58.51 o 
   3  -6   7       72.29       81.49     60.92 o 
   4  -6   7      403.71      453.02    105.77 o 
   5  -6   7      221.01      429.48    117.84 o 
   6  -6   7       43.04       22.02    120.05 o 
  -7  -5   7       29.98      -53.77     94.15 o 
  -6  -5   7      130.33      102.15     88.68 o 
  -5  -5   7      136.87      183.56     85.33 o 
  -4  -5   7     1050.88     1138.25    121.27 o 
  -3  -5   7      615.80      764.33     95.29 o 
  -2  -5   7      253.03      292.04     72.63 o 
  -1  -5   7     4573.64     4177.61    122.84 o 
   0  -5   7     3716.54     3153.91    110.31 o 
   1  -5   7      927.26     1161.86    318.03 o 
   2  -5   7       26.15       35.76     50.85 o 
   3  -5   7      936.97     1034.53    200.21 o 
   4  -5   7      503.17      621.58     70.28 o 
   5  -5   7      209.43      230.14    103.13 o 
   6  -5   7       88.18       87.13    110.96 o 
  -7  -4   7      273.37      302.56    101.66 o 
  -6  -4   7        2.00      -60.49     78.37 o 
  -5  -4   7     2051.50     2191.22    115.41 o 
  -4  -4   7        5.53       53.66     67.42 o 
  -3  -4   7     1284.87     1330.93    114.26 o 
  -2  -4   7       34.40       82.48     58.78 o 
  -1  -4   7      582.94      589.39     70.07 o 
   0  -4   7      235.89      258.30     60.16 o 
   1  -4   7      232.95      372.65    125.79 o 
   2  -4   7      120.37      121.18     46.82 o 
   3  -4   7       16.45       22.62     47.62 o 
   4  -4   7      145.18      146.45     56.16 o 
   5  -4   7      116.13      227.54    101.36 o 
   6  -4   7        3.88      128.58    103.80 o 
  -8  -3   7      322.68      317.91    113.12 o 
  -7  -3   7       70.04       32.71     94.14 o 
  -6  -3   7     1616.24     1627.63    116.65 o 
  -5  -3   7      318.50      404.42     82.20 o 
  -4  -3   7     1551.10     1634.40     96.63 o 
  -3  -3   7     2816.62     3064.96    106.40 o 
  -2  -3   7      233.24      251.79     61.87 o 
  -1  -3   7     2274.26     2239.66     87.38 o 
   0  -3   7     6072.12     5384.17    112.02 o 
   1  -3   7        6.79        4.52     68.51 o 
   2  -3   7      896.82      840.91    214.73 o 
   3  -3   7      323.47      317.18     73.26 o 
   4  -3   7      222.24      241.84     52.62 o 
   5  -3   7     1632.87     1553.03    154.23 o 
   6  -3   7      606.30      743.85     78.26 o 
  -8  -2   7      599.93      443.44    116.63 o 
  -7  -2   7      106.73       83.11     58.60 o 
  -6  -2   7       16.81       34.91     48.39 o 
  -5  -2   7      985.92      888.19    159.55 o 
  -4  -2   7       47.68       70.80     34.10 o 
  -3  -2   7     3830.29     4152.49    111.98 o 
  -2  -2   7      916.90     1123.05     71.22 o 
  -1  -2   7      665.16      746.89     66.74 o 
   0  -2   7     3327.94     3005.32     84.09 o 
   1  -2   7     4869.34     5197.29   1142.97 o 
   2  -2   7       50.84       37.61     34.56 o 
   3  -2   7        0.84       -9.39     37.76 o 
   4  -2   7      202.10      253.78     47.99 o 
   5  -2   7       12.02       73.33     53.89 o 
   6  -2   7      161.01      215.15    101.83 o 
   7  -2   7       18.54       92.57    107.80 o 
  -8  -1   7      204.41      219.99     93.26 o 
  -7  -1   7       11.81       37.75     75.40 o 
  -6  -1   7      843.96      788.17     66.67 o 
  -5  -1   7      716.62      688.89     57.64 o 
  -4  -1   7      367.74      343.70     73.55 o 
  -3  -1   7     1044.25     1115.31     49.47 o 
  -2  -1   7      218.84      277.93     21.70 o 
  -1  -1   7       75.57      104.25     28.48 o 
   0  -1   7      775.98     1018.38     96.41 o 
   1  -1   7      103.96      120.71     53.24 o 
   2  -1   7     6985.40     6680.34    495.75 o 
   3  -1   7      182.13      182.62     26.86 o 
   4  -1   7        3.22      -43.17     30.12 o 
   5  -1   7     3489.40     3815.90    139.29 o 
   6  -1   7     3323.83     3729.40     95.00 o 
   7  -1   7       50.18       77.56     66.16 o 
   8  -1   7        1.36       14.50     73.54 o 
  -8   0   7       53.64      104.98     93.85 o 
  -7   0   7      499.81      455.27     89.43 o 
  -6   0   7       95.58       49.81     65.59 o 
  -5   0   7       94.53       77.11     56.75 o 
  -4   0   7      279.98      311.58     54.88 o 
  -3   0   7    17883.23    18813.25    823.63 o 
  -2   0   7     5934.62     6954.70     78.33 o 
  -1   0   7      329.75      434.03     33.36 o 
   0   0   7     9612.36    11206.33    428.11 o 
   1   0   7     6951.35     6845.45    534.48 o 
   2   0   7     1055.30     1085.07     66.89 o 
   3   0   7      155.59      147.22     25.04 o 
   4   0   7      674.05      628.77     45.88 o 
   5   0   7      233.28      302.87     51.75 o 
   6   0   7      379.61      430.37     62.52 o 
   7   0   7       21.57        3.57     63.24 o 
   8   0   7      380.99      467.95    105.30 o 
   9   0   7      130.12      205.19    114.12 o 
  -8   1   7      470.04      345.53    101.87 o 
  -7   1   7      196.42      265.54     86.06 o 
  -6   1   7      682.14      581.14     83.80 o 
  -5   1   7      768.99      754.85     78.65 o 
  -4   1   7     2910.66     2861.04    227.88 o 
  -3   1   7        2.76       19.87     28.03 o 
  -2   1   7       36.54       98.45     34.10 o 
  -1   1   7       36.19       56.11     21.64 o 
   0   1   7       13.47       34.92     16.73 o 
   1   1   7      619.22      574.73     39.92 o 
   2   1   7     6560.99     6354.88    222.34 o 
   3   1   7        2.13      -18.59     29.22 o 
   4   1   7      336.48      369.99     42.01 o 
   5   1   7     1379.00     1492.75     66.37 o 
   6   1   7     3005.28     3269.88    344.25 o 
   7   1   7       25.53       19.46     61.13 o 
   8   1   7       35.38       -6.86     93.14 o 
   9   1   7      240.92      367.23    117.20 o 
  -8   2   7       62.32      138.73    100.68 o 
  -7   2   7      773.44      738.97    103.01 o 
  -6   2   7     2980.71     2801.34    128.90 o 
  -5   2   7     1090.14     1079.75     64.92 o 
  -4   2   7      471.88      472.25     45.26 o 
  -3   2   7    13294.53    14784.55    176.14 o 
  -2   2   7     5320.68     6378.51    112.55 o 
  -1   2   7      338.70      446.04     32.37 o 
   0   2   7     1221.43     1414.28     77.69 o 
   1   2   7     3927.28     3809.33     98.19 o 
   2   2   7     1425.20     1384.26     44.28 o 
   3   2   7     3165.65     2961.97     61.70 o 
   4   2   7      159.86      171.56     37.77 o 
   5   2   7      490.16      507.71     52.10 o 
   6   2   7     1379.25     1451.18    139.65 o 
   7   2   7      714.57      867.23     79.87 o 
   8   2   7      480.27      661.99    108.83 o 
   9   2   7      399.80      533.52    122.32 o 
  -8   3   7      732.93      492.71    113.55 o 
  -7   3   7      570.82      565.98    103.78 o 
  -6   3   7     1671.20     1547.49    114.84 o 
  -5   3   7      476.23      562.07     87.81 o 
  -4   3   7      795.66      846.25     58.84 o 
  -3   3   7        6.23       22.24     43.25 o 
  -2   3   7     2813.61     3466.14     95.29 o 
  -1   3   7      966.27     1155.56    162.86 o 
   0   3   7      284.04      436.43     42.11 o 
   1   3   7       57.69       71.96     27.26 o 
   2   3   7      217.68      333.78     53.51 o 
   3   3   7        7.60       20.16     29.23 o 
   4   3   7     1056.01     1035.92     52.44 o 
   5   3   7      551.27      520.90     51.24 o 
   6   3   7     1629.33     1589.17    195.44 o 
   7   3   7      460.85      564.60     96.10 o 
   8   3   7      152.83      223.34     99.91 o 
   9   3   7       40.71      190.20    113.39 o 
  -7   4   7       40.82      106.36     95.74 o 
  -6   4   7      952.85      927.74    115.50 o 
  -5   4   7      566.93      629.02     60.29 o 
  -4   4   7      258.92      285.94     68.02 o 
  -3   4   7     3050.47     3643.86    113.12 o 
  -2   4   7       26.70       15.64     27.48 o 
  -1   4   7     2084.09     2009.24    331.37 o 
   0   4   7      158.73      174.66     32.36 o 
   1   4   7      426.99      461.02     35.30 o 
   2   4   7       24.81       48.01     26.75 o 
   3   4   7    22939.45    21967.13    685.25 o 
   4   4   7      871.02      751.21     49.89 o 
   5   4   7      274.48      217.60     45.29 o 
   6   4   7     1900.51     1907.33    214.97 o 
   7   4   7     1282.31     1639.07    120.03 o 
   8   4   7      351.80      449.49    105.44 o 
   9   4   7       51.77      111.81    113.00 o 
  -7   5   7      221.79      170.92    104.95 o 
  -6   5   7     1836.70     1733.99     88.57 o 
  -5   5   7     1872.44     1832.23    207.48 o 
  -4   5   7       13.11       67.44     65.76 o 
  -3   5   7      387.37      473.77     65.18 o 
  -2   5   7     3704.88     3664.97    107.64 o 
  -1   5   7     1257.88     1279.34    209.22 o 
   0   5   7      333.71      372.56     90.66 o 
   1   5   7      129.31      121.81     27.09 o 
   2   5   7      366.38      522.47     70.47 o 
   3   5   7      267.41      376.33     59.61 o 
   4   5   7      482.26      525.62     46.03 o 
   5   5   7      159.40      148.63     44.37 o 
   6   5   7      837.75      868.59     94.39 o 
   7   5   7        2.29      -37.10     77.81 o 
   8   5   7      230.90      354.31    103.42 o 
   9   5   7       87.40      106.61    114.09 o 
  -7   6   7        7.66       45.55    105.49 o 
  -6   6   7       33.09       43.84     62.97 o 
  -5   6   7       18.95      -81.63     54.42 o 
  -4   6   7       26.39       -2.52     70.15 o 
  -3   6   7       95.04      111.81     59.95 o 
  -2   6   7        1.55       39.68     51.25 o 
  -1   6   7     2020.00     1928.80     88.95 o 
   0   6   7     2681.29     2401.42    699.22 o 
   1   6   7      322.90      365.90     57.09 o 
   2   6   7     2541.08     2554.41    408.34 o 
   3   6   7     7691.83     7237.50    682.15 o 
   4   6   7      942.48      750.36    124.66 o 
   5   6   7       47.55       -9.11     55.66 o 
   6   6   7     1026.15     1148.83     97.58 o 
   7   6   7      886.30     1042.10    113.31 o 
   8   6   7        3.21      -73.08     94.15 o 
   9   6   7       66.33       51.80    115.16 o 
  -6   7   7     1031.77     1054.76     89.22 o 
  -5   7   7     2145.56     2324.16    130.40 o 
  -4   7   7      152.36      111.69     83.18 o 
  -3   7   7        3.43      -23.98     62.70 o 
  -2   7   7     4113.26     4364.57    129.42 o 
  -1   7   7     1622.13     1300.71     87.33 o 
   0   7   7      674.56      738.28     44.66 o 
   1   7   7        6.69       75.77     30.71 o 
   2   7   7      168.69      221.61     35.70 o 
   3   7   7      376.87      480.08     61.73 o 
   4   7   7      133.39      187.51     57.34 o 
   5   7   7      428.84      390.53     70.89 o 
   6   7   7     1405.72     1568.47    105.30 o 
   7   7   7       64.92      -35.34     85.30 o 
   8   7   7       44.70       21.80    100.20 o 
   9   7   7       77.29       22.84    116.24 o 
  -6   8   7       54.57       35.75     73.11 o 
  -5   8   7      120.18       33.24     67.74 o 
  -4   8   7        3.21      -33.28     87.25 o 
  -3   8   7        0.02       34.91     70.93 o 
  -2   8   7       26.09       77.33     49.31 o 
  -1   8   7      594.57      632.60     69.36 o 
   0   8   7      960.95      874.64     50.03 o 
   1   8   7      297.83      318.46     62.35 o 
   2   8   7      596.82      531.42     63.64 o 
   3   8   7     2134.33     2401.11    100.92 o 
   4   8   7       31.03       23.09     54.48 o 
   5   8   7      326.73      309.93     70.50 o 
   6   8   7       12.78      -34.05     74.77 o 
   7   8   7      173.07      187.61     92.25 o 
   8   8   7       65.93       70.30    102.40 o 
   9   8   7      447.63      484.32    129.80 o 
  -5   9   7     1034.68     1089.96     91.00 o 
  -4   9   7       10.48       15.85     96.74 o 
  -3   9   7      343.42      287.75     92.92 o 
  -2   9   7     1550.83     1342.94     80.59 o 
  -1   9   7      193.29      278.62     48.52 o 
   0   9   7      892.64      844.47     53.59 o 
   1   9   7     1186.48     1214.62     92.81 o 
   2   9   7      857.97     1151.55     94.67 o 
   3   9   7      392.99      528.03     73.94 o 
   4   9   7     1086.42     1400.20     96.05 o 
   5   9   7      955.89     1057.07    100.82 o 
   6   9   7      519.38      487.71     89.62 o 
   7   9   7      249.64      238.23     95.74 o 
   8   9   7       29.68      -19.79    103.22 o 
   9   9   7        6.28      -56.06    113.36 o 
  -4  10   7      374.17      266.66    108.47 o 
  -3  10   7      153.74      121.27     64.27 o 
  -2  10   7       64.00       82.49     54.86 o 
  -1  10   7       37.45       27.35     48.78 o 
   0  10   7      160.04      170.60     46.52 o 
   1  10   7      334.39      429.88     77.96 o 
   2  10   7        4.70        9.26     66.16 o 
   3  10   7      148.82      178.30     67.42 o 
   4  10   7       91.82      116.13     75.85 o 
   5  10   7      872.55     1021.18    101.01 o 
   6  10   7       52.33       20.85     85.61 o 
   7  10   7      219.63      223.85    100.73 o 
   8  10   7        7.21      -21.98    104.86 o 
  -3  11   7      302.38      266.54     71.61 o 
  -2  11   7       10.51       -4.98     65.82 o 
  -1  11   7      290.34      280.27     60.16 o 
   0  11   7      612.89      562.88     88.81 o 
   1  11   7     1601.14     1714.62    117.03 o 
   2  11   7       50.49       23.54     74.40 o 
   3  11   7      180.83      208.90     81.80 o 
   4  11   7     1402.65     1954.50    121.75 o 
   5  11   7      205.54      368.44     92.96 o 
   6  11   7        0.80      -96.10     86.28 o 
   7  11   7        8.91     -140.01     93.34 o 
   8  11   7        3.56      -97.77    105.97 o 
  -3  12   7        6.11      -21.28     73.65 o 
  -2  12   7       66.78       -4.86     64.37 o 
  -1  12   7       85.34       38.58    114.14 o 
   0  12   7       93.52      120.88     85.70 o 
   1  12   7       26.38       30.92     80.57 o 
   2  12   7       10.35      -33.24     79.15 o 
   3  12   7      200.51      235.41     84.21 o 
   4  12   7      160.59       96.73     82.55 o 
   5  12   7       85.97      235.18     93.34 o 
   6  12   7        0.81      -67.93     89.76 o 
   7  12   7      227.80      118.53    108.12 o 
  -1  13   7       72.61       19.05     97.98 o 
   0  13   7      368.21      495.62    107.16 o 
   1  13   7      609.41      768.53    109.21 o 
   2  13   7       72.25       63.75     88.68 o 
   3  13   7        3.12       16.57     76.51 o 
   4  13   7      329.78      282.86     93.35 o 
   5  13   7       14.09      -98.10     92.67 o 
   6  13   7        5.18      -35.37    100.94 o 
   1  14   7      176.04      156.97     96.99 o 
   2  14   7       29.98       26.97     98.28 o 
   3  14   7       43.05      -12.78     97.19 o 
   4  14   7      131.86      134.79     98.36 o 
  -2  -9   8      183.08      155.42    103.00 o 
  -1  -9   8       84.96       37.79    104.02 o 
   0  -9   8      204.32      134.57    107.83 o 
  -4  -8   8      836.71      733.25    119.17 o 
  -3  -8   8      109.38       99.92     96.76 o 
  -2  -8   8      547.57      466.95    105.97 o 
  -1  -8   8      643.45      478.46    106.64 o 
   0  -8   8      114.02       93.32     97.55 o 
   1  -8   8      104.04      151.01     78.09 o 
   2  -8   8       98.79       93.23    104.37 o 
   3  -8   8      141.10      137.15    112.89 o 
  -5  -7   8      120.12      194.61    110.34 o 
  -4  -7   8        5.08       28.59     95.18 o 
  -3  -7   8      327.77      315.60     97.55 o 
  -2  -7   8       83.55      135.26     88.17 o 
  -1  -7   8      569.03      470.04     96.52 o 
   0  -7   8       52.62        2.99     86.22 o 
   1  -7   8      102.28      148.42     70.37 o 
   2  -7   8      265.90      325.02    133.41 o 
   3  -7   8        8.01       30.33    101.53 o 
   4  -7   8      153.58      125.41    114.05 o 
  -6  -6   8       11.57      -48.96    111.50 o 
  -5  -6   8      760.20      928.22    123.03 o 
  -4  -6   8     2305.98     2244.52    133.28 o 
  -3  -6   8       17.43       83.84     82.04 o 
  -2  -6   8        5.49       37.69     77.91 o 
  -1  -6   8      130.84      117.00     79.91 o 
   0  -6   8        3.81       15.58     75.16 o 
   1  -6   8        0.40      -18.32     60.92 o 
   2  -6   8      131.26      174.33     74.10 o 
   3  -6   8      482.40      487.40     74.65 o 
   4  -6   8      307.47      482.94    109.26 o 
   5  -6   8      199.54      302.97    119.73 o 
  -6  -5   8       26.67       71.02     98.39 o 
  -5  -5   8      833.82      913.87    109.54 o 
  -4  -5   8      775.28      838.70    108.69 o 
  -3  -5   8       47.41      115.36     78.62 o 
  -2  -5   8      236.03      309.17     76.88 o 
  -1  -5   8     4157.02     3779.33    126.47 o 
   0  -5   8       10.23       29.76     68.35 o 
   1  -5   8      160.20      216.64     58.55 o 
   2  -5   8      728.00      786.03    130.09 o 
   3  -5   8      296.94      428.19     65.68 o 
   4  -5   8      150.83      137.91     67.27 o 
   5  -5   8       92.37       97.26    104.88 o 
  -7  -4   8      212.06      270.69    106.26 o 
  -6  -4   8      567.54      554.87    104.06 o 
  -5  -4   8       50.37       35.32     81.13 o 
  -4  -4   8     1608.46     1850.86    110.59 o 
  -3  -4   8       21.59       34.64     73.83 o 
  -2  -4   8     1504.04     1563.18     99.39 o 
  -1  -4   8        0.49      -18.56     60.07 o 
   0  -4   8        4.78        9.46     58.48 o 
   1  -4   8     1998.36     2139.11    679.24 o 
   2  -4   8      292.59      321.73     55.77 o 
   3  -4   8      472.06      523.22     79.87 o 
   4  -4   8     1651.17     1810.55    180.41 o 
   5  -4   8       45.09      118.91     71.86 o 
  -7  -3   8     1234.21     1107.08    123.51 o 
  -6  -3   8      407.00      499.48    100.30 o 
  -5  -3   8     1076.47      931.41     97.77 o 
  -4  -3   8     1644.02     1943.48    107.40 o 
  -3  -3   8     1306.26     1353.53     92.10 o 
  -2  -3   8     1496.92     1564.42     97.67 o 
  -1  -3   8     3476.06     3470.39    107.83 o 
   0  -3   8       58.58       64.50     52.77 o 
   1  -3   8     1188.90     1372.44    324.70 o 
   2  -3   8      235.68      232.32     48.66 o 
   3  -3   8      541.68      666.41     67.95 o 
   4  -3   8     1095.56     1018.07    142.96 o 
   5  -3   8     1160.08     1371.93    126.28 o 
   6  -3   8        1.17       20.13    111.87 o 
  -7  -2   8      315.94      366.22    105.27 o 
  -6  -2   8      951.25      941.71    105.78 o 
  -5  -2   8       11.00      -18.27     72.97 o 
  -4  -2   8     2304.33     2466.37    107.88 o 
  -3  -2   8       85.04      121.64     60.31 o 
  -2  -2   8     1852.88     2030.29     88.28 o 
  -1  -2   8       32.00       24.03     49.05 o 
   0  -2   8      346.13      324.44     54.55 o 
   1  -2   8     1038.64     1078.53    244.12 o 
   2  -2   8     1150.25     1064.16    207.53 o 
   3  -2   8      520.79      619.76     78.73 o 
   4  -2   8      471.79      490.37     54.85 o 
   5  -2   8       89.71      121.36     96.92 o 
   6  -2   8       14.97       57.89    107.81 o 
   7  -2   8      163.85      245.43    122.51 o 
  -7  -1   8     2138.64     1657.43     88.22 o 
  -6  -1   8     1109.38      823.06     69.93 o 
  -5  -1   8      329.38      362.63     84.33 o 
  -4  -1   8      983.91      889.56    117.60 o 
  -3  -1   8      887.12      938.71     77.75 o 
  -2  -1   8      188.71      224.95     53.52 o 
  -1  -1   8      869.11      910.73     64.26 o 
   0  -1   8        5.55       42.20     33.70 o 
   1  -1   8     4000.70     3949.30    674.59 o 
   2  -1   8       99.36      135.04     36.01 o 
   3  -1   8      110.83      117.78     39.45 o 
   4  -1   8     1915.80     2031.63    115.98 o 
   5  -1   8     3794.64     4062.11    139.96 o 
   6  -1   8        4.21       41.71    100.45 o 
   7  -1   8      205.43      273.83    116.93 o 
   8  -1   8      513.23      695.93    139.96 o 
  -7   0   8      383.81      363.56     88.96 o 
  -6   0   8      174.69      157.84     72.99 o 
  -5   0   8      194.94      146.68     47.62 o 
  -4   0   8     2566.22     2513.92    117.60 o 
  -3   0   8      635.61      671.52     38.70 o 
  -2   0   8     2654.73     2996.04     62.28 o 
  -1   0   8      322.79      472.25     37.72 o 
   0   0   8     6596.80     8186.98    314.00 o 
   1   0   8      551.54      535.76     35.86 o 
   2   0   8     1857.40     1855.43     77.37 o 
   3   0   8        3.66        1.88     53.28 o 
   4   0   8      108.81       97.86     42.05 o 
   5   0   8        3.88      -64.30     61.07 o 
   6   0   8       59.89      106.09     79.77 o 
   7   0   8        2.19       11.89     67.90 o 
   8   0   8       65.49       65.99     79.44 o 
  -7   1   8     1545.32     1269.10    118.32 o 
  -6   1   8      427.73      352.56     80.61 o 
  -5   1   8        0.23      -26.40     60.44 o 
  -4   1   8      844.43      735.76     70.22 o 
  -3   1   8      593.96      599.71     77.32 o 
  -2   1   8     1117.37     1372.10     51.26 o 
  -1   1   8     1664.66     1910.60     49.23 o 
   0   1   8      710.51      772.54     31.89 o 
   1   1   8     6986.69     7173.40    325.94 o 
   2   1   8     2317.54     2147.19    118.45 o 
   3   1   8      835.47      871.13     47.85 o 
   4   1   8     5867.19     5488.69    315.21 o 
   5   1   8     5015.42     5193.09     94.94 o 
   6   1   8       24.81       15.71     56.50 o 
   7   1   8        0.55       -9.18     66.56 o 
   8   1   8      244.59      322.75     82.45 o 
   9   1   8       17.68      166.35    120.90 o 
  -7   2   8      863.68      727.39    107.11 o 
  -6   2   8       20.54       20.51     77.58 o 
  -5   2   8      134.67      128.08     45.90 o 
  -4   2   8     5411.82     5386.38    283.13 o 
  -3   2   8     3526.35     3850.45    110.50 o 
  -2   2   8     1134.18     1372.36     74.46 o 
  -1   2   8      319.27      349.42     27.53 o 
   0   2   8     4791.65     5559.74    236.52 o 
   1   2   8       27.61       34.18     18.42 o 
   2   2   8     1403.53     1275.84     48.96 o 
   3   2   8        6.58      -24.59     29.96 o 
   4   2   8       36.08      -25.03     37.79 o 
   5   2   8      149.78      146.50     77.38 o 
   6   2   8      229.32      198.70     58.19 o 
   7   2   8       27.47      -18.50     64.52 o 
   8   2   8        4.54       60.14    102.31 o 
   9   2   8       77.37       60.59    115.32 o 
  -7   3   8     1471.16     1222.48    129.61 o 
  -6   3   8      238.14      185.59     86.85 o 
  -5   3   8     2557.91     2354.20    177.83 o 
  -4   3   8      581.49      636.16     53.56 o 
  -3   3   8      223.83      278.03     54.74 o 
  -2   3   8     1270.05     1420.03     79.18 o 
  -1   3   8     2268.49     2241.18    249.98 o 
   0   3   8     6183.31     7462.33    558.70 o 
   1   3   8     3708.62     3721.52    357.88 o 
   2   3   8     1724.24     1533.73     54.70 o 
   3   3   8      125.83      141.75     34.53 o 
   4   3   8      956.79      935.77     54.48 o 
   5   3   8     1467.75     1442.81     94.72 o 
   6   3   8        2.11      -16.32     53.84 o 
   7   3   8      949.23     1110.48    153.81 o 
   8   3   8       20.56       21.71     97.92 o 
   9   3   8        5.76       67.13    113.99 o 
  -7   4   8     1237.98     1106.07    133.57 o 
  -6   4   8      589.64      545.96    101.77 o 
  -5   4   8      229.00      191.91     53.92 o 
  -4   4   8     2542.32     2725.50    125.70 o 
  -3   4   8     1826.12     1709.71     97.82 o 
  -2   4   8     1032.67     1028.94    150.97 o 
  -1   4   8      129.82      210.98     31.81 o 
   0   4   8     1115.94     1049.34    105.68 o 
   1   4   8     1298.03     1189.26    216.16 o 
   2   4   8     4201.53     3795.71    321.15 o 
   3   4   8     2033.27     2114.10    124.68 o 
   4   4   8        0.21      -23.58     37.93 o 
   5   4   8     1322.84     1241.12     65.29 o 
   6   4   8     1363.60     1303.31     74.40 o 
   7   4   8        4.44       11.45     82.71 o 
   8   4   8       76.18       95.13    100.42 o 
   9   4   8        0.09      -16.54    113.10 o 
  -7   5   8      345.36      302.08    112.13 o 
  -6   5   8      430.15      468.30     69.47 o 
  -5   5   8     1216.54     1122.52     79.11 o 
  -4   5   8      373.92      370.22     78.16 o 
  -3   5   8      485.15      506.58     70.03 o 
  -2   5   8      111.73      138.18     52.90 o 
  -1   5   8     3562.13     3617.07    728.39 o 
   0   5   8      288.51      291.56     66.72 o 
   1   5   8        3.54       -2.41     27.94 o 
   2   5   8       39.30       49.09     31.09 o 
   3   5   8       40.93       67.94     34.87 o 
   4   5   8        8.84       10.15     38.69 o 
   5   5   8      175.14      145.74     48.01 o 
   6   5   8      487.76      483.37     61.66 o 
   7   5   8     1353.96     1374.74    120.65 o 
   8   5   8        6.88       19.47     98.43 o 
   9   5   8        4.09        8.32    114.65 o 
  -6   6   8      507.20      442.80     73.68 o 
  -5   6   8        6.01      -13.59     58.16 o 
  -4   6   8       35.93       68.11     77.40 o 
  -3   6   8       34.39       22.17     61.43 o 
  -2   6   8     1789.75     2173.25    107.16 o 
  -1   6   8     3256.65     3774.99    114.55 o 
   0   6   8       59.49       62.10     29.15 o 
   1   6   8     2672.97     2472.39    499.36 o 
   2   6   8    11135.21    10398.44   1374.14 o 
   3   6   8     2691.53     2697.37    353.02 o 
   4   6   8       64.14      110.26     54.45 o 
   5   6   8      738.06      685.57     59.06 o 
   6   6   8      692.64      770.20     94.15 o 
   7   6   8       25.54      -62.11     86.57 o 
   8   6   8       31.29      -57.44     99.30 o 
   9   6   8        3.99      -41.77    115.60 o 
  -6   7   8      744.73      720.46     83.29 o 
  -5   7   8      216.85      200.01     67.90 o 
  -4   7   8       11.51       29.37     86.09 o 
  -3   7   8     1201.71     1127.76    110.69 o 
  -2   7   8      347.57      472.43     75.50 o 
  -1   7   8      748.77      948.00     91.76 o 
   0   7   8        4.33       -0.47     51.24 o 
   1   7   8      251.55      304.97     65.00 o 
   2   7   8        3.79        5.22     44.61 o 
   3   7   8        8.45        1.31     37.26 o 
   4   7   8      403.44      441.96     52.47 o 
   5   7   8        1.04      -73.98     61.78 o 
   6   7   8      358.09      409.20     85.29 o 
   7   7   8      346.29      295.96     95.96 o 
   8   7   8        0.46     -130.90     99.25 o 
   9   7   8        1.44      -53.25    118.55 o 
  -5   8   8        3.98      -94.28     66.38 o 
  -4   8   8      315.80      431.73    104.96 o 
  -3   8   8      335.94      350.81     88.99 o 
  -2   8   8     1314.38     1598.36    116.60 o 
  -1   8   8     2384.01     2152.90    111.07 o 
   0   8   8      446.24      537.71     73.36 o 
   1   8   8      432.73      497.44     44.14 o 
   2   8   8     2340.26     2514.11    280.58 o 
   3   8   8      596.03      676.33     83.37 o 
   4   8   8       22.48       49.96     62.95 o 
   5   8   8      106.16       81.18     69.06 o 
   6   8   8      185.00      161.87     83.23 o 
   7   8   8       78.77       31.87     92.80 o 
   8   8   8      402.95      499.67    117.60 o 
   9   8   8       87.54      199.74    122.24 o 
  -5   9   8        5.51      -84.69     73.86 o 
  -4   9   8      130.24       54.73    103.30 o 
  -3   9   8      314.43      380.68    100.59 o 
  -2   9   8      666.21      800.18    103.01 o 
  -1   9   8     1163.55     1378.00    165.37 o 
   0   9   8     1285.09     1183.73    100.39 o 
   1   9   8      220.08      271.29     70.74 o 
   2   9   8       24.47       52.73     64.14 o 
   3   9   8      232.03      437.82     74.90 o 
   4   9   8      302.93      388.82     78.26 o 
   5   9   8        3.64     -108.11     72.08 o 
   6   9   8        6.82     -119.34     79.56 o 
   7   9   8      130.17      -26.73     92.07 o 
   8   9   8        1.87      -77.08    102.44 o 
  -4  10   8      369.73      293.83    121.17 o 
  -3  10   8      325.53      318.66    108.37 o 
  -2  10   8        6.01      -12.96     56.06 o 
  -1  10   8      288.61      270.56     88.50 o 
   0  10   8      656.45      884.17     99.68 o 
   1  10   8       55.98       69.42     73.40 o 
   2  10   8      378.32      575.85     87.09 o 
   3  10   8        0.23       43.99     73.83 o 
   4  10   8      228.78      363.12     85.52 o 
   5  10   8      340.90      291.17     88.79 o 
   6  10   8       76.82      -35.38     88.54 o 
   7  10   8      255.22      249.03    101.91 o 
   8  10   8      526.03      651.64    127.75 o 
  -3  11   8        1.18      101.09    106.32 o 
  -2  11   8      614.02      533.40     73.32 o 
  -1  11   8      992.13     1063.51    118.27 o 
   0  11   8     1578.60     1372.83    117.08 o 
   1  11   8       14.12       55.47     83.28 o 
   2  11   8       12.37       77.12     82.15 o 
   3  11   8      856.62     1115.90    113.45 o 
   4  11   8      236.76      470.37     95.28 o 
   5  11   8        0.99      -21.45     86.24 o 
   6  11   8       39.34      -62.21     91.95 o 
   7  11   8        0.38     -110.12     96.58 o 
  -2  12   8       67.27      148.70    108.77 o 
  -1  12   8        2.20      105.45     94.55 o 
   0  12   8       17.18       23.82     80.99 o 
   1  12   8      119.38      186.97     92.66 o 
   2  12   8        0.37       -6.48     84.20 o 
   3  12   8       12.96       13.16     86.89 o 
   4  12   8      466.44      421.98     90.17 o 
   5  12   8      288.47      475.66    106.58 o 
   6  12   8        2.27     -101.44     95.77 o 
   7  12   8       47.87      -32.82    104.24 o 
  -1  13   8      532.27      586.19    120.65 o 
   0  13   8      466.22      432.84    106.24 o 
   1  13   8        4.07      -27.56     92.48 o 
   2  13   8        2.52      -38.16     76.05 o 
   3  13   8      521.28      939.09    117.22 o 
   4  13   8       86.51      130.90     97.93 o 
   5  13   8       87.79       84.99    102.20 o 
   6  13   8       24.02      -45.14    105.75 o 
   1  14   8        0.09      141.43    104.32 o 
   2  14   8       11.09      103.53    102.60 o 
   3  14   8        0.73      -19.20     89.69 o 
  -2  -8   9      218.47      137.05    102.21 o 
  -1  -8   9        0.42      -47.60     96.40 o 
   0  -8   9        1.36       31.43     80.29 o 
   1  -8   9      122.53      140.68     83.45 o 
  -4  -7   9      274.77      329.67    111.25 o 
  -3  -7   9        1.51        7.37     95.23 o 
  -2  -7   9      493.50      344.89    101.64 o 
  -1  -7   9      825.68      724.53    109.83 o 
   1  -7   9       20.19       30.42     74.04 o 
   2  -7   9       27.14       42.73     76.10 o 
   3  -7   9      398.41      341.90    116.80 o 
  -5  -6   9     1146.93     1264.53    141.67 o 
  -4  -6   9       67.84       68.93     97.51 o 
  -3  -6   9       11.26       35.89     88.31 o 
  -2  -6   9     1047.00     1050.21    111.50 o 
  -1  -6   9       62.96       75.48     84.37 o 
   0  -6   9      189.85      103.58     86.55 o 
   1  -6   9       18.71      -10.61     66.81 o 
   2  -6   9      209.25      323.85     74.76 o 
   3  -6   9      407.32      471.45     79.63 o 
   4  -6   9        2.15       41.36    107.79 o 
  -6  -5   9       44.43       28.63     98.34 o 
  -5  -5   9      103.00      112.04    106.16 o 
  -4  -5   9      748.91      789.03    114.50 o 
  -3  -5   9       25.31       41.83     82.85 o 
  -2  -5   9      146.26      230.67     82.89 o 
  -1  -5   9      672.93      534.04     89.33 o 
   0  -5   9      596.90      609.93     88.95 o 
   1  -5   9      227.27      291.92     94.03 o 
   2  -5   9      302.39      363.80     67.99 o 
   3  -5   9      987.39      929.62    138.24 o 
   4  -5   9      155.19       98.89     72.82 o 
  -6  -4   9      389.82      437.11    107.25 o 
  -5  -4   9     2796.63     2555.66    135.57 o 
  -4  -4   9       66.34       64.48     78.34 o 
  -3  -4   9      265.03      313.45     86.88 o 
  -2  -4   9       14.43      -44.37     69.68 o 
  -1  -4   9        0.37       15.12     67.49 o 
   0  -4   9      490.06      529.32     79.61 o 
   1  -4   9     2325.26     2438.56    474.88 o 
   2  -4   9      557.21      755.09    228.53 o 
   3  -4   9     1225.40     1406.37    205.07 o 
   4  -4   9      515.78      584.57    110.35 o 
   5  -4   9       64.90      201.92    119.96 o 
  -6  -3   9       19.16       31.17     90.88 o 
  -5  -3   9      639.69      633.38    100.58 o 
  -4  -3   9      100.49      131.52     77.94 o 
  -3  -3   9        6.09      -14.47     67.19 o 
  -2  -3   9      572.16      793.08     86.90 o 
  -1  -3   9       65.15       23.66     61.37 o 
   0  -3   9     1160.33     1054.45     83.42 o 
   1  -3   9      280.09      320.67     79.34 o 
   2  -3   9     1136.83     1222.08    227.81 o 
   3  -3   9      443.81      402.90     90.13 o 
   4  -3   9      310.16      364.94    102.85 o 
   5  -3   9      298.25      462.74    118.65 o 
   6  -3   9       27.98      229.65    124.98 o 
  -7  -2   9      174.51      153.19    103.05 o 
  -6  -2   9        0.80       36.70     89.18 o 
  -5  -2   9      826.04      836.65    101.20 o 
  -4  -2   9       49.99       19.51     67.57 o 
  -3  -2   9     4492.61     4553.15    129.90 o 
  -2  -2   9     1619.82     1749.80    116.84 o 
  -1  -2   9      287.64      296.40     63.61 o 
   0  -2   9     4754.06     5071.32    969.17 o 
   1  -2   9     4089.03     3947.92    755.61 o 
   2  -2   9      350.47      359.98     96.29 o 
   3  -2   9      712.78      767.86     98.34 o 
   4  -2   9      710.83      801.13    105.59 o 
   5  -2   9       24.70        5.29    106.48 o 
   6  -2   9      135.53      263.08    119.76 o 
   7  -2   9       24.81      175.83    129.62 o 
  -7  -1   9      363.54      303.51    108.76 o 
  -6  -1   9       33.96        0.60     86.43 o 
  -5  -1   9     1072.69     1011.69    102.39 o 
  -4  -1   9      404.08      434.25     78.70 o 
  -3  -1   9      746.84      713.85     79.37 o 
  -2  -1   9      543.43      662.08     72.79 o 
  -1  -1   9       13.84        5.45     49.96 o 
   0  -1   9     2651.70     2860.13    365.48 o 
   1  -1   9      535.50      628.78    158.72 o 
   2  -1   9      878.03      892.41     73.46 o 
   3  -1   9      788.74      817.20     93.05 o 
   4  -1   9     1301.86     1444.43    120.65 o 
   5  -1   9        7.27        8.65     98.96 o 
   6  -1   9      144.06      192.41    110.13 o 
   7  -1   9       20.99       22.19    120.03 o 
  -7   0   9      220.97      166.67    103.74 o 
  -6   0   9      479.64      406.05     63.37 o 
  -5   0   9      201.97      130.80     49.73 o 
  -4   0   9      614.74      632.42     53.86 o 
  -3   0   9     6742.58     6351.78    268.90 o 
  -2   0   9       52.00       91.74     50.78 o 
  -1   0   9      472.71      538.76     61.92 o 
   0   0   9     2284.11     2551.87    212.84 o 
   1   0   9     6484.13     6242.32    674.40 o 
   2   0   9       19.08      -18.75     62.25 o 
   3   0   9       29.67       19.82     67.59 o 
   4   0   9      104.00      133.99     86.13 o 
   5   0   9        7.04       -5.08     89.67 o 
   6   0   9       40.76      109.58    106.20 o 
   7   0   9       54.55       75.33    116.95 o 
   8   0   9      414.81      403.75    140.28 o 
  -7   1   9      786.76      679.58    103.54 o 
  -6   1   9        0.25       42.41     75.49 o 
  -5   1   9        7.47       10.00     65.56 o 
  -4   1   9      449.08      535.43     41.08 o 
  -3   1   9     1507.17     1640.80     88.21 o 
  -2   1   9      299.96      290.06     45.00 o 
  -1   1   9      179.91      203.33     27.44 o 
   0   1   9     4086.63     4698.05    121.61 o 
   1   1   9     1314.19     1385.68     93.15 o 
   2   1   9       48.02       36.60     42.88 o 
   3   1   9     1676.03     1575.67     57.46 o 
   4   1   9     1935.99     1776.71     97.60 o 
   5   1   9       34.41      -47.40     50.54 o 
   6   1   9      169.52      165.03     63.07 o 
   7   1   9      155.45      176.36     73.24 o 
   8   1   9       58.66      191.71     84.26 o 
  -7   2   9        9.42       88.84     95.20 o 
  -6   2   9       12.32        1.64     79.79 o 
  -5   2   9      793.67      822.00    101.68 o 
  -4   2   9      153.61      117.05     43.29 o 
  -3   2   9     7481.69     8550.57    153.59 o 
  -2   2   9      122.28      191.54     35.52 o 
  -1   2   9     1580.77     1823.53     45.14 o 
   0   2   9      231.49      285.31     26.27 o 
   1   2   9     3338.07     3586.71    260.01 o 
   2   2   9       11.14        5.08     30.42 o 
   3   2   9     1530.82     1446.41     60.15 o 
   4   2   9      173.42      145.91     44.97 o 
   5   2   9       34.05      -39.59     79.00 o 
   6   2   9      401.00      492.14     95.85 o 
   7   2   9      363.33      449.45     75.70 o 
   8   2   9      333.17      340.49     85.16 o 
  -7   3   9      135.45      143.88     99.74 o 
  -6   3   9      401.44      322.63     95.69 o 
  -5   3   9       19.82       13.52     48.90 o 
  -4   3   9        6.90        0.71     43.60 o 
  -3   3   9     2136.53     2412.41    107.83 o 
  -2   3   9     3339.98     3368.74    212.06 o 
  -1   3   9     1635.80     1750.88    118.53 o 
   0   3   9     3812.93     4480.43    308.83 o 
   1   3   9     2304.09     2330.08    141.58 o 
   2   3   9     1200.93     1138.77     52.89 o 
   3   3   9     1777.14     1629.87     60.95 o 
   4   3   9     1469.01     1367.39     62.43 o 
   5   3   9       17.02      -59.71     48.47 o 
   6   3   9      551.10      533.73     67.62 o 
   7   3   9       50.82       82.49     68.05 o 
   8   3   9        6.15      -12.49     77.30 o 
   9   3   9      236.12      317.39    125.47 o 
  -7   4   9       10.86       11.56    101.08 o 
  -6   4   9        1.53       37.38     59.49 o 
  -5   4   9      489.51      464.62     61.91 o 
  -4   4   9       50.94       23.22     67.55 o 
  -3   4   9      528.87      621.56     72.70 o 
  -2   4   9      252.51      267.71     39.44 o 
  -1   4   9     1675.28     1757.92    320.08 o 
   0   4   9       15.08       13.62     29.48 o 
   1   4   9     2098.39     2111.71    281.42 o 
   2   4   9        0.92       16.77     33.20 o 
   3   4   9     3823.01     3322.95    210.01 o 
   4   4   9        9.12       14.20     41.63 o 
   5   4   9       45.83       37.64     51.08 o 
   6   4   9      265.96      274.16     63.06 o 
   7   4   9      472.04      471.64     86.68 o 
   8   4   9      109.75      173.99    105.94 o 
   9   4   9       74.44      -20.04    116.95 o 
  -6   5   9      843.70      757.66    102.37 o 
  -5   5   9     1976.12     1690.08     85.80 o 
  -4   5   9        8.41       -6.65     70.73 o 
  -3   5   9      585.46      707.27     79.66 o 
  -2   5   9     4381.75     4850.37    131.23 o 
  -1   5   9     3620.57     3234.94    649.33 o 
   0   5   9      719.81      692.78    124.66 o 
   1   5   9     1204.09     1084.47    134.31 o 
   2   5   9      209.32      256.25     46.32 o 
   3   5   9       42.92       52.49     38.67 o 
   4   5   9      926.42      881.69     59.92 o 
   5   5   9      613.71      579.78     60.21 o 
   6   5   9     1080.59      959.31    101.30 o 
   7   5   9      185.41      157.22     68.80 o 
   8   5   9      130.57       63.74    105.08 o 
   9   5   9      454.51      699.26    135.67 o 
  -6   6   9      148.90       77.69     69.34 o 
  -5   6   9        2.78      -49.29     59.97 o 
  -4   6   9       20.23      -25.27     77.89 o 
  -3   6   9      438.24      499.58     80.70 o 
  -2   6   9      435.26      440.61     71.74 o 
  -1   6   9       75.45      126.74     56.22 o 
   0   6   9       59.20       63.38     33.39 o 
   1   6   9     4212.36     4044.62    853.88 o 
   2   6   9      118.40       84.52     37.85 o 
   3   6   9      898.22      830.48     66.00 o 
   4   6   9      406.89      358.89     51.12 o 
   5   6   9       91.08       40.97     51.43 o 
   6   6   9      214.78      188.06     61.23 o 
   7   6   9      123.94      -20.05     89.43 o 
   8   6   9       62.17     -100.53    103.35 o 
   9   6   9        8.93      -12.44    121.09 o 
  -6   7   9      298.45      258.57     78.15 o 
  -5   7   9     1430.03     1209.90     93.36 o 
  -4   7   9       60.35       65.41     91.68 o 
  -3   7   9       14.73       14.73     75.45 o 
  -2   7   9     2377.79     3028.06    131.76 o 
  -1   7   9      889.38      862.25     93.00 o 
   0   7   9      798.06      856.33     88.14 o 
   1   7   9        7.31        2.80     35.99 o 
   2   7   9        0.49        9.21     38.09 o 
   3   7   9      573.54      621.06    145.86 o 
   4   7   9     1299.74     1070.86    113.02 o 
   5   7   9     1378.39     1277.56     70.14 o 
   6   7   9      726.44      625.09     94.67 o 
   7   7   9      160.09      193.70     95.42 o 
   8   7   9      155.61      170.58    107.79 o 
   9   7   9      173.42      303.84    129.02 o 
  -5   8   9      193.75      158.62     73.96 o 
  -4   8   9      183.65      149.87    107.02 o 
  -3   8   9      652.65      715.04    106.59 o 
  -2   8   9      954.79      845.80     97.25 o 
  -1   8   9      115.55      152.71     73.53 o 
   0   8   9      374.51      430.76     74.93 o 
   1   8   9     3342.24     4115.83    133.67 o 
   2   8   9     1955.10     1873.01    220.64 o 
   3   8   9       93.66       97.85     45.61 o 
   4   8   9      309.77      396.62     77.39 o 
   5   8   9      572.11      592.48     89.28 o 
   6   8   9       17.93      -51.67     79.18 o 
   7   8   9      491.62      487.61    105.06 o 
   8   8   9       35.21     -155.31    103.54 o 
  -4   9   9      164.70      297.69    118.47 o 
  -3   9   9       34.28       42.43     96.08 o 
  -2   9   9      392.69      471.45    100.76 o 
  -1   9   9       91.26       90.11     80.69 o 
   0   9   9     2095.22     2512.37    123.51 o 
   1   9   9      901.75     1052.35    102.49 o 
   2   9   9      377.20      596.77     85.38 o 
   3   9   9       47.47       58.98     70.15 o 
   4   9   9      943.61     1045.53    102.06 o 
   5   9   9      319.81      341.43     87.14 o 
   6   9   9       89.62       26.65     87.22 o 
   7   9   9      230.43       65.40     99.09 o 
   8   9   9        6.76     -119.65    109.35 o 
  -4  10   9      580.38      595.34    135.33 o 
  -3  10   9      254.79      322.45    117.58 o 
  -2  10   9      923.90      722.15    113.12 o 
  -1  10   9      608.79      630.14    103.54 o 
   0  10   9       30.37       66.70     83.09 o 
   1  10   9      161.65      261.12     82.19 o 
   2  10   9      521.20      655.65     95.77 o 
   3  10   9      738.30      864.10    103.68 o 
   4  10   9      245.71      213.13     86.37 o 
   5  10   9      179.61      155.09     90.17 o 
   6  10   9      110.51     -131.00     89.57 o 
   7  10   9      868.09     1069.80    130.61 o 
   8  10   9       14.94      -44.11    112.24 o 
  -3  11   9      248.78      218.04    122.82 o 
  -2  11   9      349.56      322.96    116.69 o 
  -1  11   9      282.51      243.85     97.98 o 
   0  11   9      196.67      223.55     97.72 o 
   1  11   9      251.40      248.99     88.87 o 
   2  11   9      438.76      580.14    102.16 o 
   3  11   9       79.85      115.85     88.94 o 
   4  11   9      198.62      321.36     95.32 o 
   5  11   9        9.20      -66.88     91.33 o 
   6  11   9        0.08      -93.05     90.29 o 
   7  11   9       17.99     -118.55    102.54 o 
  -2  12   9       46.93      108.14    114.89 o 
  -1  12   9       33.36       31.29    106.54 o 
   0  12   9        3.14        6.60     93.68 o 
   1  12   9       18.71       73.43     94.94 o 
   2  12   9        3.18       70.39     95.41 o 
   3  12   9      391.30      591.20    107.40 o 
   4  12   9      341.74      346.27     99.75 o 
   5  12   9        2.37      -92.15     92.62 o 
   6  12   9       90.18       12.76    104.92 o 
   0  13   9       80.88       46.21     97.98 o 
   1  13   9       47.55       40.59    103.17 o 
   2  13   9      227.31      338.57    109.81 o 
   3  13   9       68.78       82.36     92.78 o 
   4  13   9      104.51      183.59    102.59 o 
   5  13   9       17.45      -76.65    102.78 o 
  -2  -7  10      509.62      445.32    110.08 o 
   0  -7  10       15.13      -25.46     79.27 o 
   1  -7  10        7.75       46.07     81.21 o 
  -4  -6  10       45.09      117.68    103.71 o 
  -3  -6  10      178.28      164.66    100.74 o 
  -2  -6  10       12.57       47.52     90.72 o 
  -1  -6  10       84.53       63.67     92.05 o 
   0  -6  10        8.01      -11.86     74.50 o 
   1  -6  10        0.78       30.40     73.88 o 
   2  -6  10       95.93      134.76     78.30 o 
   3  -6  10       19.13       60.80     79.20 o 
  -5  -5  10      458.48      701.27    127.28 o 
  -4  -5  10      346.91      490.42    110.83 o 
  -3  -5  10       28.93       -4.34     87.34 o 
  -2  -5  10     1104.02      985.19    113.12 o 
  -1  -5  10     3792.71     3287.76    138.10 o 
   0  -5  10       21.05        8.54     67.40 o 
   1  -5  10       47.77      101.14     68.15 o 
   2  -5  10      327.48      501.41     97.89 o 
   3  -5  10      335.74      498.58    124.94 o 
   4  -5  10       15.12      -56.30    112.50 o 
  -5  -4  10        0.48       38.08     93.06 o 
  -4  -4  10      573.44      628.90    111.07 o 
  -3  -4  10      106.24      164.29     87.35 o 
  -2  -4  10       79.68       33.50     79.47 o 
  -1  -4  10      947.23      772.77     93.58 o 
   0  -4  10       70.59       41.78     60.48 o 
   1  -4  10      220.14      246.45     64.75 o 
   2  -4  10       22.90       -5.44     61.89 o 
   3  -4  10       31.35      -65.31    102.58 o 
   4  -4  10      226.11      294.60    116.69 o 
   5  -4  10       23.53      103.00    135.55 o 
  -6  -3  10       10.79      106.48     98.39 o 
  -5  -3  10      293.43      424.57     99.58 o 
  -4  -3  10      789.43      830.59    102.30 o 
  -3  -3  10       39.26      110.45     82.99 o 
  -2  -3  10      525.01      572.46     89.62 o 
  -1  -3  10     1742.86     1695.98    101.06 o 
   0  -3  10       62.81      123.52    105.92 o 
   1  -3  10       12.83       27.37     54.68 o 
   2  -3  10      125.84      135.76     56.55 o 
   3  -3  10      764.48      801.71    114.84 o 
   4  -3  10     1370.23     1424.94    134.24 o 
   5  -3  10      919.14     1157.99    146.54 o 
   6  -3  10       11.52       48.03    128.35 o 
  -6  -2  10      913.18      971.22    119.98 o 
  -5  -2  10       30.36       -5.67     81.26 o 
  -4  -2  10     2365.52     2092.07    116.03 o 
  -3  -2  10       93.53      156.21     74.08 o 
  -2  -2  10       14.31       22.18     68.27 o 
  -1  -2  10     1245.95     1208.76     91.24 o 
   0  -2  10     2052.81     1971.53    284.92 o 
   1  -2  10       39.45       49.66     49.21 o 
   2  -2  10      939.34     1097.49    112.07 o 
   3  -2  10      505.13      650.12    105.59 o 
   4  -2  10       66.17      106.51     99.89 o 
   5  -2  10        2.98       74.63    116.47 o 
   6  -2  10       91.92      284.48    130.09 o 
  -6  -1  10        4.50       15.06     92.02 o 
  -5  -1  10       15.00       10.97     80.27 o 
  -4  -1  10      825.01      797.89     94.72 o 
  -3  -1  10        5.74       24.30     63.96 o 
  -2  -1  10       64.47       84.77     61.32 o 
  -1  -1  10     1301.22     1337.08     90.72 o 
   0  -1  10      601.22      741.39    102.56 o 
   1  -1  10     3563.38     3609.60    579.68 o 
   2  -1  10        0.46       10.69     76.85 o 
   3  -1  10      242.92      141.29     87.51 o 
   4  -1  10     1750.28     1716.58    121.41 o 
   5  -1  10     1232.75     1389.76    130.61 o 
   6  -1  10       40.08       85.82    119.62 o 
   7  -1  10       88.16      228.02    135.88 o 
  -6   0  10       24.62      -36.71     88.31 o 
  -5   0  10      208.09      271.38     88.23 o 
  -4   0  10     3998.17     3943.03    132.00 o 
  -3   0  10     2002.65     1925.61     99.58 o 
  -2   0  10      502.75      591.82     70.74 o 
  -1   0  10     4823.92     5204.92    252.20 o 
   0   0  10     5597.58     5722.00    249.26 o 
   1   0  10       11.44      -33.75     70.06 o 
   2   0  10        2.23      -53.25     69.45 o 
   3   0  10      567.92      584.38     91.33 o 
   4   0  10        4.59       20.25     93.65 o 
   5   0  10      261.43      233.87    106.85 o 
   6   0  10      144.05      122.18    113.55 o 
   7   0  10      363.75      505.87    134.81 o 
  -6   1  10       10.38      -85.85     87.71 o 
  -5   1  10       52.92      -30.40     80.07 o 
  -4   1  10      278.65      242.02     38.38 o 
  -3   1  10      109.84      127.34     33.23 o 
  -2   1  10        0.95      -34.88     49.83 o 
  -1   1  10      757.28      902.79     54.01 o 
   0   1  10       58.60       80.66     38.22 o 
   1   1  10     1764.20     1775.40     98.58 o 
   2   1  10        0.03      -81.94     63.11 o 
   3   1  10      608.38      606.78     86.47 o 
   4   1  10      619.23      668.18    101.58 o 
   5   1  10      887.06      937.71    115.36 o 
   6   1  10        0.01      -50.53    107.21 o 
   7   1  10       58.24      166.29    122.18 o 
   8   1  10      138.46      263.64    142.95 o 
  -6   2  10      318.78      311.41     93.35 o 
  -5   2  10     2056.22     1677.82    120.17 o 
  -4   2  10     1917.48     1597.23     71.40 o 
  -3   2  10     2169.86     2366.29    124.85 o 
  -2   2  10      549.56      715.56     57.01 o 
  -1   2  10     1349.34     1526.00     46.59 o 
   0   2  10     2917.32     3177.39    238.92 o 
   1   2  10      258.52      286.08     39.04 o 
   2   2  10     1248.88     1149.68    105.80 o 
   3   2  10      496.94      534.81     49.24 o 
   4   2  10      151.36      140.43     47.44 o 
   5   2  10     1102.55     1042.66    158.48 o 
   6   2  10      710.31      711.95    191.18 o 
   7   2  10      510.35      597.50     82.95 o 
   8   2  10      394.82      454.13    143.81 o 
  -6   3  10      269.56      326.75     97.94 o 
  -5   3  10        5.66      -11.37     50.50 o 
  -4   3  10        1.35      -28.95     45.25 o 
  -3   3  10     2851.07     2988.26    119.65 o 
  -2   3  10      496.91      493.85     47.20 o 
  -1   3  10      182.45      227.22     31.21 o 
   0   3  10      365.70      513.83     42.76 o 
   1   3  10        6.33        5.55     34.10 o 
   2   3  10      216.48      224.71     40.21 o 
   3   3  10      908.82      919.81     60.24 o 
   4   3  10       55.85       75.54     45.55 o 
   5   3  10      884.27      819.65     66.07 o 
   6   3  10       24.08        9.84    101.62 o 
   7   3  10      188.42      260.15     76.25 o 
   8   3  10      124.88       96.88     84.93 o 
  -6   4  10      128.41      118.29     98.03 o 
  -5   4  10       49.72       69.17     56.01 o 
  -4   4  10      844.14      846.80     94.62 o 
  -3   4  10      734.76      827.40    101.49 o 
  -2   4  10     1026.82      968.91    159.81 o 
  -1   4  10      181.60      206.49     38.44 o 
   0   4  10      507.47      582.50     61.42 o 
   1   4  10      480.08      545.17     78.49 o 
   2   4  10     5229.16     4907.51    256.44 o 
   3   4  10      928.74      922.15     75.65 o 
   4   4  10      242.25      246.99     50.00 o 
   5   4  10      997.63     1001.74    120.99 o 
   6   4  10     1160.18     1020.51    116.34 o 
   7   4  10      172.90      239.40     74.63 o 
   8   4  10       85.10       34.52     82.83 o 
  -6   5  10     1086.64      984.34    145.87 o 
  -5   5  10        5.90      -32.23     58.42 o 
  -4   5  10      258.84      288.21     83.57 o 
  -3   5  10     3188.43     3558.86    140.43 o 
  -2   5  10     1605.65     1504.26    105.64 o 
  -1   5  10       50.02       49.64     35.35 o 
   0   5  10      769.69      752.91    178.69 o 
   1   5  10      228.43      260.78     42.31 o 
   2   5  10      137.59      144.57     41.58 o 
   3   5  10       71.36       43.93     42.78 o 
   4   5  10        2.87      -39.50     45.16 o 
   5   5  10     1342.42     1203.69    158.02 o 
   6   5  10        4.41      -45.66     82.24 o 
   7   5  10       12.74      -21.36     69.55 o 
   8   5  10       41.82      -47.32    106.20 o 
  -5   6  10       13.69      -47.04     62.81 o 
  -4   6  10        4.38       30.13     82.08 o 
  -3   6  10      105.07       97.31     72.92 o 
  -2   6  10      765.68      844.99    104.97 o 
  -1   6  10      244.04      337.19     66.79 o 
   0   6  10       63.87       66.73     37.48 o 
   1   6  10      243.39      221.46     65.17 o 
   2   6  10     3758.75     3252.40    386.93 o 
   3   6  10     1032.63      884.82    120.84 o 
   4   6  10     1134.22     1042.17     67.12 o 
   5   6  10     1351.63     1262.15     74.29 o 
   6   6  10     1314.23     1101.69     80.69 o 
   7   6  10       73.13      -21.81     93.33 o 
   8   6  10       88.69       80.74    110.27 o 
  -5   7  10       16.14      -99.87     66.58 o 
  -4   7  10       45.91       89.70     95.04 o 
  -3   7  10     1656.16     1627.53    129.18 o 
  -2   7  10      948.89      980.13    114.74 o 
  -1   7  10        2.29       41.02     63.93 o 
   0   7  10       39.65      131.41     64.38 o 
   1   7  10        0.47       -0.19     39.17 o 
   2   7  10      182.01      187.14     83.76 o 
   3   7  10      383.31      420.28    104.53 o 
   4   7  10       11.39      -40.18     49.33 o 
   5   7  10      823.90      700.36     69.06 o 
   6   7  10      570.89      405.54     70.41 o 
   7   7  10       56.31      -83.56     91.91 o 
   8   7  10       68.93        6.53    109.29 o 
  -5   8  10       58.04      -73.06     73.54 o 
  -4   8  10       14.86       74.79    108.77 o 
  -3   8  10        0.39      -25.46     90.78 o 
  -2   8  10       43.21       66.96     83.45 o 
  -1   8  10       76.25      172.84     79.13 o 
   0   8  10      244.81      335.21     80.14 o 
   1   8  10       25.00       13.79     69.09 o 
   2   8  10     2201.87     2085.66    352.16 o 
   3   8  10      284.18      240.04     52.44 o 
   4   8  10      643.18      567.19    105.23 o 
   5   8  10       38.52     -113.12     75.41 o 
   6   8  10      398.10      292.72     94.91 o 
   7   8  10       49.34     -107.07     94.19 o 
   8   8  10      222.22       70.05    111.90 o 
  -4   9  10       64.27       34.91    118.00 o 
  -3   9  10      326.58      450.90    117.38 o 
  -2   9  10      210.50      244.68    100.26 o 
  -1   9  10      780.64     1004.40    119.17 o 
   0   9  10      454.03      574.66     95.53 o 
   1   9  10       52.35       99.83     80.48 o 
   2   9  10     1129.48     1205.08    108.26 o 
   3   9  10     2000.49     1997.18    143.94 o 
   4   9  10      471.36      586.29     95.29 o 
   5   9  10      553.81      677.57     98.72 o 
   6   9  10      406.94      210.22     94.17 o 
   7   9  10        1.65     -107.07     98.34 o 
   8   9  10       57.46     -161.31    108.88 o 
  -3  10  10       27.30       47.22    118.06 o 
  -2  10  10       64.49      122.01    106.29 o 
  -1  10  10        0.49      104.11     98.01 o 
   0  10  10      217.78      197.42     97.46 o 
   1  10  10      334.95      399.68     94.14 o 
   2  10  10      252.32      356.77     94.17 o 
   3  10  10       33.08       36.27     85.12 o 
   4  10  10      408.52      540.81     97.53 o 
   5  10  10        0.05      -84.23     88.47 o 
   6  10  10      197.18       99.07    100.76 o 
   7  10  10        5.81     -151.73    101.15 o 
  -2  11  10       30.92       85.69    112.72 o 
   0  11  10      570.95      542.43    113.79 o 
   1  11  10        2.53      -21.51     94.12 o 
   2  11  10      184.92      299.85    100.67 o 
   3  11  10      569.40      790.12    110.35 o 
   4  11  10      295.33      353.47    101.13 o 
   5  11  10        3.55     -100.30     91.76 o 
   6  11  10       29.02     -147.73     98.49 o 
   7  11  10        0.11     -157.81    105.21 o 
  -1  12  10       77.07       58.85    111.39 o 
   0  12  10       84.66      125.71    110.62 o 
   1  12  10       26.36       11.46    101.29 o 
   2  12  10      156.14      106.03    101.16 o 
   3  12  10      140.46      162.47    102.58 o 
   4  12  10       12.75      -47.47     99.49 o 
   5  12  10        0.38     -144.30     96.20 o 
   6  12  10      359.94      273.79    117.74 o 
   0  13  10       84.30       -0.35    114.63 o 
   1  13  10        2.70        5.77    110.87 o 
   2  13  10        8.71       34.97     95.21 o 
   3  13  10      200.75      313.55    114.27 o 
   4  13  10        7.83      -51.34    104.16 o 
  -2  -6  11      315.78      362.15    108.73 o 
  -1  -6  11       44.09       28.65     97.77 o 
   0  -6  11       10.32       -4.20     79.69 o 
   1  -6  11       10.73      -63.11     79.58 o 
  -3  -5  11      389.05      411.99    105.57 o 
  -2  -5  11     1540.05     1685.31    128.99 o 
  -1  -5  11      111.23      168.24     93.39 o 
   0  -5  11        4.03       -3.10     73.09 o 
   1  -5  11      597.72      698.77    251.28 o 
   2  -5  11      290.90      421.61    131.33 o 
   3  -5  11      124.37      122.40    126.51 o 
  -4  -4  11       59.60      115.36    103.90 o 
  -3  -4  11      201.79      284.49     98.06 o 
  -2  -4  11       43.76       58.50     86.72 o 
  -1  -4  11        0.42      -16.16     81.24 o 
   0  -4  11      465.45      511.59     76.21 o 
   1  -4  11       68.80       81.50     67.70 o 
   2  -4  11      224.37      262.33    123.98 o 
   3  -4  11      169.76      279.25    126.51 o 
   4  -4  11       47.21      145.42    124.02 o 
  -5  -3  11     1060.96     1009.88    120.13 o 
  -4  -3  11      192.19      162.45    102.74 o 
  -3  -3  11      641.19      739.74    106.40 o 
  -2  -3  11     1942.48     1797.23    116.89 o 
  -1  -3  11      284.55      331.07     84.42 o 
   0  -3  11      788.30      825.50    145.56 o 
   1  -3  11      251.99      414.04    113.01 o 
   2  -3  11       27.64        2.82    106.28 o 
   3  -3  11      925.73      810.00    129.47 o 
   4  -3  11      260.87      283.00    120.51 o 
   5  -3  11        9.80      112.04    134.63 o 
  -5  -2  11     1026.54     1021.56    118.17 o 
  -4  -2  11       11.22      -10.11     80.06 o 
  -3  -2  11      536.79      599.54     92.57 o 
  -2  -2  11       61.58       31.44     74.70 o 
  -1  -2  11      958.01      904.34     92.15 o 
   0  -2  11       72.94       86.64     54.94 o 
   1  -2  11       24.29       61.11     96.16 o 
   2  -2  11       56.84        6.89     94.45 o 
   3  -2  11     1027.50     1112.08    125.47 o 
   4  -2  11       32.77       56.33    111.55 o 
   5  -2  11      143.99      189.41    126.30 o 
   6  -2  11      222.06      277.71    138.90 o 
  -5  -1  11      807.49      976.41    111.74 o 
  -4  -1  11      516.94      489.09     91.43 o 
  -3  -1  11       24.61       36.79     72.13 o 
  -2  -1  11       86.45      186.13     76.90 o 
  -1  -1  11       52.34       51.79     52.36 o 
   0  -1  11      537.85      741.21    104.25 o 
   1  -1  11       29.01       -3.41     83.81 o 
   2  -1  11       11.06       10.53     86.33 o 
   3  -1  11     2840.42     2772.55    139.81 o 
   4  -1  11     1850.12     1991.20    135.14 o 
   5  -1  11       57.71      128.30    121.91 o 
   6  -1  11       27.74      137.30    129.71 o 
  -6   0  11        8.35       39.34     93.32 o 
  -5   0  11     2007.84     1665.19    121.46 o 
  -4   0  11      570.17      662.27     92.81 o 
  -3   0  11       89.47       81.31     68.22 o 
  -2   0  11      240.79      382.70     72.28 o 
  -1   0  11      333.30      443.40     56.81 o 
   0   0  11        9.61        2.25     78.30 o 
   1   0  11       26.09       55.12     78.71 o 
   2   0  11       33.52       45.05     78.84 o 
   3   0  11        0.34        9.18     86.56 o 
   4   0  11        1.95       25.87    103.79 o 
   5   0  11       14.06       14.62    110.79 o 
   6   0  11       17.19       74.41    120.62 o 
   7   0  11       79.59      225.87    140.93 o 
  -6   1  11       47.67      -17.04     94.76 o 
  -5   1  11       60.09       30.09     85.72 o 
  -4   1  11      338.85      246.44     79.96 o 
  -3   1  11       35.88      -16.00     62.07 o 
  -2   1  11      161.73      154.48     61.81 o 
  -1   1  11     1022.13      959.63     96.34 o 
   0   1  11     1826.61     1932.09    110.16 o 
   1   1  11     1208.77     1273.92    101.68 o 
   2   1  11      315.62      246.61     80.65 o 
   3   1  11     2073.05     1923.42    117.03 o 
   4   1  11     2164.50     2154.47    138.15 o 
   5   1  11      184.20      171.37    110.44 o 
   6   1  11       21.73      101.87    118.94 o 
   7   1  11      332.42      494.38    140.62 o 
  -6   2  11       96.19      -23.44     97.84 o 
  -5   2  11     1680.11     1506.59    120.65 o 
  -4   2  11      781.21      838.46     99.20 o 
  -3   2  11      166.72      180.23     70.66 o 
  -2   2  11       44.39      106.79     45.64 o 
  -1   2  11     2281.34     2264.68    107.92 o 
   0   2  11      441.72      540.10     82.47 o 
   1   2  11     2417.75     2288.37    108.50 o 
   2   2  11       44.94      -28.10     72.17 o 
   3   2  11        4.18      -53.91     74.89 o 
   4   2  11      342.00      364.94     98.54 o 
   5   2  11      507.46      557.40    115.50 o 
   6   2  11        2.92       75.44    113.36 o 
   7   2  11      123.25      189.35    129.29 o 
  -6   3  11      356.95      439.64    106.45 o 
  -5   3  11      114.82       76.95     57.37 o 
  -4   3  11        9.03      -12.97     48.94 o 
  -3   3  11        4.97      -43.92     36.38 o 
  -2   3  11     1070.69      945.58     96.91 o 
  -1   3  11      318.61      390.96     46.40 o 
   0   3  11      777.13      796.16     57.26 o 
   1   3  11     1321.74     1263.34    152.02 o 
   2   3  11       37.69        9.34     39.83 o 
   3   3  11      395.36      372.74     75.49 o 
   4   3  11     1193.06     1066.90     69.89 o 
   5   3  11       42.26       29.91     55.76 o 
   6   3  11      190.54      121.58    125.84 o 
   7   3  11       19.23      -37.97     76.29 o 
   8   3  11        4.05      124.37    138.86 o 
  -5   4  11      683.81      641.48     70.75 o 
  -3   4  11       64.62       41.62     64.56 o 
  -2   4  11      358.14      375.21     48.54 o 
  -1   4  11      996.52      983.34    169.82 o 
   0   4  11      212.60      276.17     76.29 o 
   1   4  11     3951.96     3559.69    489.04 o 
   2   4  11      913.13      871.23     66.12 o 
   3   4  11       79.44       43.88     45.82 o 
   4   4  11     1169.69     1031.88    136.86 o 
   5   4  11     1131.06      994.82    167.75 o 
   6   4  11      179.18      186.01    132.41 o 
   7   4  11       72.93       82.47    161.73 o 
   8   4  11       51.06       73.92     87.24 o 
  -5   5  11       92.46       32.11     61.99 o 
  -4   5  11     1184.31     1036.24    128.23 o 
  -3   5  11       45.87       68.40     69.48 o 
  -2   5  11     1018.63      986.85    106.83 o 
  -1   5  11       19.46       40.40     38.51 o 
   0   5  11       10.32       12.90     37.20 o 
   1   5  11       21.08       42.69     40.19 o 
   2   5  11        5.10      -12.72     45.17 o 
   3   5  11       31.73       73.90     47.27 o 
   4   5  11      207.65      162.41     53.88 o 
   5   5  11      139.78       80.05    103.73 o 
   6   5  11      702.94      650.83    152.23 o 
   7   5  11       56.25      -26.06    130.14 o 
   8   5  11      246.68      172.48     88.96 o 
  -5   6  11        2.56      -86.19     63.03 o 
  -4   6  11      116.22       53.32     86.54 o 
  -3   6  11      651.96      667.90     93.72 o 
  -2   6  11     1306.78     1322.54    118.46 o 
  -1   6  11       45.15       51.11     60.97 o 
   0   6  11      909.66      851.65    102.51 o 
   1   6  11     4430.30     3859.49    670.11 o 
   2   6  11     1353.84     1291.68    129.57 o 
   3   6  11      431.23      380.13     54.94 o 
   4   6  11      258.80      261.02     58.06 o 
   5   6  11     1434.44     1460.11    235.37 o 
   6   6  11       21.29      -77.51     65.78 o 
   7   6  11      149.65        6.86    105.17 o 
   8   6  11       35.80      -71.55    111.40 o 
  -5   7  11       71.90      -43.96     69.68 o 
  -4   7  11     1245.36     1339.99    145.25 o 
  -3   7  11      459.39      449.42     95.82 o 
  -2   7  11      224.45      379.20     86.16 o 
  -1   7  11       94.58      169.48     71.85 o 
   0   7  11      522.60      599.78     84.47 o 
   1   7  11       33.30       45.47     44.93 o 
   2   7  11       22.81       11.69     46.93 o 
   3   7  11       66.12       86.38     51.54 o 
   4   7  11       96.67       51.53     55.71 o 
   5   7  11      110.19        8.24     61.11 o 
   6   7  11      282.04      198.95     78.38 o 
   7   7  11       11.71     -140.29     93.53 o 
   8   7  11       74.03      -80.47    112.40 o 
  -4   8  11        7.94        5.98    110.84 o 
  -3   8  11      265.63      419.15    107.22 o 
  -2   8  11      694.07      774.96    107.35 o 
  -1   8  11      337.09      459.18     92.22 o 
   0   8  11      256.74      256.44     83.34 o 
   1   8  11     2112.97     2333.37    122.75 o 
   2   8  11      280.28      324.16     82.69 o 
   3   8  11      478.04      319.67     58.03 o 
   4   8  11      127.83      153.22     60.29 o 
   5   8  11      716.41      587.71     73.10 o 
   6   8  11       58.44      -76.60     87.24 o 
   7   8  11      377.22      288.71    110.64 o 
  -3   9  11      201.35      273.81    117.41 o 
  -2   9  11      260.87      360.00    108.70 o 
  -1   9  11      465.52      525.51    102.97 o 
   0   9  11       15.12       47.75     86.12 o 
   1   9  11      161.16      244.78     90.36 o 
   2   9  11      500.37      619.42     96.44 o 
   3   9  11       77.70       86.56     56.59 o 
   4   9  11       50.03       80.07     60.28 o 
   5   9  11       28.72      -78.70     87.76 o 
   6   9  11        2.27     -135.57     90.38 o 
   7   9  11        6.68     -149.52     99.68 o 
  -3  10  11        0.92       35.76    121.14 o 
  -2  10  11      152.49      286.78    117.16 o 
  -1  10  11       19.90        9.65    102.22 o 
   0  10  11        5.89        0.47     95.62 o 
   1  10  11      340.32      425.04    103.35 o 
   2  10  11      235.92      231.30     97.36 o 
   3  10  11      435.73      519.22    102.25 o 
   4  10  11       33.69       20.90     88.98 o 
   5  10  11       11.22      -44.80     95.57 o 
   6  10  11      126.48     -102.01     98.44 o 
   7  10  11      416.69      214.63    112.53 o 
  -2  11  11      502.40      575.85    136.91 o 
  -1  11  11      914.17      795.60    129.90 o 
   0  11  11       19.91       18.29    103.87 o 
   1  11  11       73.58      186.24    103.75 o 
   2  11  11      815.29     1005.35    124.70 o 
   3  11  11      153.07      140.48    102.61 o 
   4  11  11       46.15       12.30     97.23 o 
   5  11  11       25.48      -45.98     93.60 o 
   6  11  11        3.65     -150.16    100.11 o 
  -1  12  11       92.79      156.63    124.30 o 
   0  12  11       67.98      155.03    117.33 o 
   1  12  11        1.01       46.87    104.70 o 
   2  12  11        9.90      109.55    107.68 o 
   3  12  11      230.36      215.45    106.55 o 
   4  12  11       32.14      -67.02    103.97 o 
   5  12  11        0.72     -145.73    105.25 o 
   2  13  11      329.62      461.76    126.09 o 
   3  13  11       39.91      -36.80    112.38 o 
  -1  -5  12      520.58      545.91     90.61 o 
   0  -5  12       75.28       39.12    135.42 o 
  -3  -4  12       36.07       43.32     98.31 o 
  -2  -4  12       16.56       -7.01     93.05 o 
  -1  -4  12      895.68      857.03     97.13 o 
   0  -4  12      143.43      190.61    126.12 o 
   1  -4  12      282.52      434.12    134.90 o 
   2  -4  12      676.87      980.51    147.49 o 
   3  -4  12      284.37      274.57    135.44 o 
  -3  -3  12      932.54     1014.69    126.71 o 
  -2  -3  12       13.33       17.20     86.04 o 
  -1  -3  12      120.64      151.46     70.45 o 
   0  -3  12        2.99      -14.82    109.52 o 
   1  -3  12      206.49      278.55    121.53 o 
   2  -3  12        3.39       62.54    118.19 o 
   3  -3  12      182.65      132.74    124.25 o 
   4  -3  12       62.95       48.98    129.68 o 
  -4  -2  12     1540.61     1455.97    123.18 o 
  -3  -2  12        5.85       53.72     92.13 o 
  -2  -2  12       76.57      152.63     86.29 o 
  -1  -2  12     1027.77     1111.75    132.66 o 
   0  -2  12     1938.86     2115.86    140.43 o 
   1  -2  12      849.13     1083.91    128.76 o 
   2  -2  12       48.03       72.93    106.96 o 
   3  -2  12      208.98      208.18    118.00 o 
   4  -2  12        4.96     -103.54    117.60 o 
   5  -2  12      157.63      259.40    143.78 o 
  -4  -1  12        1.89       10.79     84.81 o 
  -3  -1  12      486.27      597.20     95.24 o 
  -2  -1  12       28.32       76.76     80.08 o 
  -1  -1  12      293.70      415.22    108.02 o 
   0  -1  12      252.69      362.22    104.53 o 
   1  -1  12        1.79      -10.55     93.85 o 
   2  -1  12      761.57      620.70    111.98 o 
   3  -1  12      579.69      633.43    120.51 o 
   4  -1  12        2.21       10.88    113.24 o 
   5  -1  12        0.27      165.00    133.96 o 
  -5   0  12        0.13       30.20     89.45 o 
  -4   0  12     1526.85     1291.03    112.31 o 
  -3   0  12      320.96      382.70     85.09 o 
  -2   0  12      307.70      247.67     99.06 o 
  -1   0  12       90.87      125.59     92.73 o 
   0   0  12     1568.50     1548.50    121.08 o 
   1   0  12      211.07      242.30     92.55 o 
   2   0  12        1.77       13.46     88.33 o 
   3   0  12       74.84       92.95     98.49 o 
   4   0  12        4.16       13.50    118.43 o 
   5   0  12       20.12      -53.91    120.51 o 
   6   0  12       16.90       82.21    133.72 o 
  -5   1  12      271.05      264.56     95.64 o 
  -4   1  12      113.63       97.71     81.51 o 
  -3   1  12      333.41      258.46     77.45 o 
  -2   1  12      444.02      450.77     96.25 o 
  -1   1  12      629.03      838.17    103.97 o 
   0   1  12     1044.09     1030.66    107.40 o 
   1   1  12      269.57      349.40     90.43 o 
   2   1  12      618.05      612.65     98.39 o 
   3   1  12     2496.69     2312.30    132.33 o 
   4   1  12       29.84       35.11    110.53 o 
   5   1  12        1.56       40.85    117.16 o 
   6   1  12       61.24      189.36    132.31 o 
  -5   2  12      272.41      181.86     97.63 o 
  -4   2  12      526.07      564.60     95.29 o 
  -3   2  12      124.57       30.41     82.92 o 
  -2   2  12      596.94      650.26     94.96 o 
  -1   2  12       64.43       66.05     76.27 o 
   0   2  12     1142.92      922.50     99.01 o 
   1   2  12        0.14      -19.44     75.68 o 
   2   2  12      806.19      862.10    100.96 o 
   3   2  12       15.68       -0.78     86.20 o 
   4   2  12        0.31      -38.66    100.74 o 
   5   2  12       17.64        5.14    112.05 o 
   6   2  12      197.81      257.97    129.86 o 
   7   2  12      148.58      257.19    140.25 o 
  -5   3  12      104.18     -100.58     90.38 o 
  -4   3  12      243.38      212.42     90.22 o 
  -3   3  12     2789.80     2002.21    112.79 o 
  -2   3  12      220.37      197.47     77.53 o 
  -1   3  12     1413.15     1333.70     99.53 o 
   0   3  12     2027.47     1798.67    105.59 o 
   1   3  12      670.16      605.78     88.09 o 
   2   3  12      425.22      421.85     88.86 o 
   3   3  12     1311.67     1253.76    125.90 o 
   4   3  12        3.23       -2.39     97.93 o 
   5   3  12      126.01       82.28    108.39 o 
   6   3  12        0.84       76.65    120.63 o 
   7   3  12       31.02       97.94    134.71 o 
  -5   4  12      487.40      435.27     71.53 o 
  -4   4  12      230.98      106.97     58.60 o 
  -3   4  12      271.36      188.56     76.26 o 
  -2   4  12     1289.97     1193.97    148.47 o 
  -1   4  12       14.53       11.18     41.76 o 
   0   4  12     1822.51     1539.88    285.97 o 
   1   4  12       36.21       36.54     43.03 o 
   2   4  12      537.62      602.21    119.80 o 
   3   4  12        0.49      -63.45     48.01 o 
   4   4  12      245.70      264.57     59.80 o 
   5   4  12       45.75      -15.59     60.70 o 
   6   4  12       75.57      172.18    121.85 o 
   7   4  12       42.48     -102.17    138.63 o 
  -5   5  12       39.74       47.43    116.34 o 
  -4   5  12      205.10      318.43     94.88 o 
  -3   5  12     1609.84     1473.32    128.76 o 
  -2   5  12      456.35      517.31     80.18 o 
  -1   5  12      277.96      333.80     86.10 o 
   0   5  12      949.25      851.95    201.05 o 
   1   5  12      188.54      180.94     88.82 o 
   2   5  12       63.18       45.34     48.43 o 
   3   5  12        1.41      -11.70     50.46 o 
   4   5  12       80.25       53.25     56.91 o 
   5   5  12      422.95      379.28    114.17 o 
   6   5  12       83.98       -9.77    129.06 o 
   7   5  12       36.57      -86.89    144.26 o 
  -4   6  12      163.35      130.37     92.83 o 
  -3   6  12      479.55      531.85     93.53 o 
  -2   6  12        6.84       -9.93     67.56 o 
  -1   6  12        7.43      -26.31     62.21 o 
   0   6  12     2108.81     1746.33    468.07 o 
   1   6  12      851.45      701.12     82.68 o 
   2   6  12      108.74       51.39     50.19 o 
   3   6  12       89.55       92.67     54.53 o 
   4   6  12      792.12      624.08     69.36 o 
   5   6  12       20.38      -64.55     62.24 o 
   6   6  12        7.39      -99.07     76.80 o 
   7   6  12       16.32      -42.60     96.50 o 
  -4   7  12       16.90       51.65     98.50 o 
  -3   7  12     1476.36     1499.44    145.53 o 
  -2   7  12      304.29      271.76     85.77 o 
  -1   7  12      304.33      426.12     84.28 o 
   0   7  12      137.70      170.00     75.76 o 
   1   7  12      189.31      157.51     52.01 o 
   2   7  12      159.99      117.29     53.25 o 
   3   7  12      155.07      131.18     56.79 o 
   4   7  12      298.61      300.14     64.87 o 
   5   7  12     1567.24     1212.28    118.51 o 
   6   7  12       58.02      -32.28     72.61 o 
   7   7  12       16.56     -120.72     94.32 o 
  -3   8  12     1096.05     1143.40    128.56 o 
  -2   8  12      271.96      310.72     98.49 o 
  -1   8  12      159.88      292.75     90.00 o 
   0   8  12     1224.64     1264.00    120.32 o 
   1   8  12     1466.57     1530.95    121.18 o 
   2   8  12      206.80      107.15     55.84 o 
   3   8  12       86.16       61.73     57.59 o 
   4   8  12      407.38      373.24     68.57 o 
   5   8  12       35.94      -30.50     67.25 o 
   6   8  12      163.55       21.95     74.95 o 
   7   8  12       86.30     -153.66    102.44 o 
  -3   9  12      523.38      461.90    124.77 o 
  -2   9  12       76.35       59.15    102.63 o 
  -1   9  12      580.24      709.85    114.88 o 
   0   9  12       41.42       59.65     90.93 o 
   1   9  12      165.51      232.84     96.12 o 
   2   9  12      218.81      266.52     95.83 o 
   3   9  12      167.56      171.57     61.73 o 
   4   9  12       18.42      -23.67     63.82 o 
   5   9  12      126.20      -13.10     70.09 o 
   6   9  12       18.71     -141.29     94.19 o 
   7   9  12        6.35     -154.31    102.87 o 
  -2  10  12      150.28      182.57    121.51 o 
  -1  10  12       27.86       11.03    106.93 o 
   0  10  12      350.48      445.19    112.47 o 
   1  10  12      156.08      168.38    101.94 o 
   2  10  12      285.95      322.77    103.99 o 
   3  10  12      120.02       89.36     94.60 o 
   4  10  12       44.29       48.44     96.52 o 
   5  10  12       44.20        2.47    102.54 o 
   6  10  12      649.46      375.43    117.95 o 
  -1  11  12       73.25       55.43    119.12 o 
   0  11  12        7.58       67.82    112.26 o 
   1  11  12      281.82      394.03    113.07 o 
   2  11  12       19.84      -36.10    101.03 o 
   3  11  12      147.95      162.23    106.86 o 
   4  11  12        2.92      -54.82     99.15 o 
   5  11  12        0.27     -129.99    100.58 o 
   1  12  12        0.31       62.28    112.08 o 
   2  12  12      230.46      236.57    114.46 o 
   3  12  12      307.40      223.63    109.84 o 
   4  12  12        8.98       10.45    110.62 o 
  -1  -3  13        3.25      -24.99    119.62 o 
   0  -3  13      325.02      358.62    129.75 o 
   1  -3  13      577.85      622.04    137.91 o 
   2  -3  13       22.90       35.62    129.07 o 
  -3  -2  13       12.77       49.30     99.60 o 
  -2  -2  13     1356.03     1242.55    143.96 o 
  -1  -2  13      952.46     1060.46    139.91 o 
   0  -2  13       39.07       82.12    115.87 o 
   1  -2  13      386.60      557.83    125.85 o 
   2  -2  13      132.99      151.40    120.41 o 
   3  -2  13      432.13      409.07    134.06 o 
  -2  -1  13      414.33      452.82    120.27 o 
  -1  -1  13       16.11      146.62    107.96 o 
   0  -1  13      283.89      434.66    117.20 o 
   1  -1  13      104.52       73.59    105.51 o 
   2  -1  13       47.41       41.57    107.76 o 
   3  -1  13       51.15       -1.67    116.39 o 
   4  -1  13      664.71      559.93    137.86 o 
  -4   0  13      501.91      605.64    106.83 o 
  -2   0  13     1223.23     1139.63    124.94 o 
  -1   0  13     2226.74     2176.49    137.24 o 
   0   0  13      233.03      287.01    106.07 o 
   1   0  13        4.10       36.71     98.67 o 
   2   0  13      255.54      294.24    106.96 o 
   3   0  13       12.02      -78.27    105.83 o 
   4   0  13      127.67      133.57    131.07 o 
   5   0  13       82.91       82.03    137.38 o 
  -3   1  13       40.36      -75.37     95.58 o 
  -2   1  13      313.36      292.11    101.90 o 
  -1   1  13      141.55      158.09     94.61 o 
   0   1  13      101.16      159.49     94.71 o 
   1   1  13        4.14      -67.83     88.95 o 
   2   1  13      607.67      533.42    107.88 o 
   3   1  13       53.27       73.00    102.68 o 
   4   1  13      447.90      379.27    130.22 o 
   5   1  13       14.06       45.73    129.11 o 
  -3   2  13       50.03      -45.31     90.46 o 
  -2   2  13      136.83      142.79     89.70 o 
  -1   2  13     1951.26     1716.15    118.94 o 
   0   2  13        4.52        0.74     81.62 o 
   1   2  13      811.17      846.13    107.30 o 
   2   2  13        5.60      -14.44     90.97 o 
   3   2  13       24.39       30.50     97.40 o 
   4   2  13     1119.41     1012.98    136.38 o 
   5   2  13      232.23      268.61    128.30 o 
   6   2  13      345.09      477.41    144.44 o 
  -3   3  13      495.90      361.81     95.42 o 
  -2   3  13       58.07       52.69     80.59 o 
  -1   3  13      844.57      809.48    100.44 o 
   0   3  13       62.34       -0.46     77.17 o 
   1   3  13       92.46       83.32     81.68 o 
   2   3  13     1135.29      958.35    107.88 o 
   3   3  13        0.32       -1.26    104.58 o 
   4   3  13      277.06      204.02    115.37 o 
   5   3  13        1.36       42.18    121.02 o 
   6   3  13       35.09      142.77    134.42 o 
  -2   4  13      473.67      464.62     86.70 o 
  -1   4  13      986.13      831.50     94.77 o 
   0   4  13      462.51      351.39     83.21 o 
   1   4  13     1816.09     1432.71    106.97 o 
   2   4  13      155.48       66.98     83.07 o 
   3   4  13        2.54      -90.10     95.72 o 
   4   4  13      402.67      368.30    114.35 o 
   5   4  13      846.97      773.91    134.05 o 
   6   4  13      219.47      307.29    137.16 o 
  -3   5  13      791.95      713.28     99.53 o 
  -2   5  13        3.43       14.60     69.54 o 
  -1   5  13     1184.21     1080.00    262.30 o 
   0   5  13      327.14      348.07     75.62 o 
   1   5  13       37.11       -6.62     47.17 o 
   2   5  13       19.73       62.34     53.82 o 
   3   5  13        2.09      -35.24     55.20 o 
   4   5  13      373.84      306.90     66.86 o 
   5   5  13       88.27       30.05     68.84 o 
   6   5  13        1.49      -37.75    163.77 o 
  -3   6  13      270.59      232.50     90.87 o 
  -2   6  13      116.00      187.53     80.90 o 
  -1   6  13      527.87      592.72     88.33 o 
   0   6  13        5.48      -12.90     46.05 o 
   1   6  13     1654.60     1410.49    217.99 o 
   2   6  13      263.53      255.16     59.23 o 
   3   6  13      119.12       96.52     59.26 o 
   4   6  13       73.83       82.80     63.88 o 
   5   6  13      614.43      450.96     77.36 o 
   6   6  13        8.59     -109.19     72.80 o 
  -3   7  13      264.03      349.87    100.26 o 
  -2   7  13       63.14       68.18     83.94 o 
  -1   7  13       89.88      183.32     81.84 o 
   0   7  13       86.96      143.94     79.86 o 
   1   7  13      226.10      149.14     64.27 o 
   2   7  13      254.47      134.31     58.57 o 
   3   7  13      141.94      158.84     91.91 o 
   4   7  13      325.20      293.04     69.96 o 
   5   7  13      704.27      480.79    103.97 o 
   6   7  13        1.15     -121.48    112.66 o 
  -2   8  13       63.95      103.37     94.21 o 
  -1   8  13      373.32      486.75     98.58 o 
   0   8  13       67.08      181.20     87.63 o 
   1   8  13      313.26      249.60     95.67 o 
   2   8  13       23.79      -45.06     58.32 o 
   3   8  13      377.75      301.35     67.10 o 
   4   8  13        2.32      -79.44     65.78 o 
   5   8  13      633.09      386.27     78.71 o 
   6   8  13      227.90       53.27     80.22 o 
  -2   9  13      331.43      332.66    112.95 o 
  -1   9  13      180.77      243.61    103.85 o 
   0   9  13       24.32      104.76     96.59 o 
   1   9  13      187.90      147.13     99.19 o 
   2   9  13      679.12      553.92    108.69 o 
   3   9  13      237.42      113.28     65.56 o 
   4   9  13      400.45      339.39     74.55 o 
   5   9  13      313.16      221.02     78.82 o 
  -1  10  13      144.72      176.92    116.21 o 
   0  10  13       82.89      217.74    108.77 o 
   1  10  13      165.85       63.92    105.40 o 
   2  10  13       40.37        8.47    103.03 o 
   3  10  13      176.52      174.21    104.69 o 
   4  10  13        3.75      -49.00     70.55 o 
   5  10  13      179.95       16.92    106.63 o 
   0  11  13        1.66        9.00    116.53 o 
   1  11  13       50.43       14.68    113.67 o 
   2  11  13      396.34      303.06    115.01 o 
   3  11  13       83.23       55.00    109.79 o 
   4  11  13       39.98      -60.25    105.73 o 
  -1  -1  14      237.44      211.17    119.73 o 
   0  -1  14       47.26      118.36    117.82 o 
   1  -1  14       77.20       19.68    116.36 o 
   2  -1  14      952.60      924.12    137.53 o 
  -2   0  14     1059.54      992.10    134.62 o 
  -1   0  14       30.82       96.72    109.93 o 
   0   0  14       68.34      109.91    108.84 o 
   1   0  14      187.98      367.59    114.99 o 
   2   0  14       14.87      -51.01    108.69 o 
   3   0  14      129.21      102.80    120.64 o 
  -2   1  14        1.00       33.86    104.17 o 
  -1   1  14      496.09      688.06    119.27 o 
   0   1  14      505.77      642.87    115.41 o 
   1   1  14        3.69       76.69    102.11 o 
   2   1  14      471.81      350.28    114.82 o 
   3   1  14     1072.30     1021.75    134.24 o 
   4   1  14       20.47       89.09    139.26 o 
  -3   2  14       99.21      122.41    105.88 o 
  -2   2  14     1060.22      933.70    120.46 o 
  -1   2  14        0.38       58.78     93.78 o 
   0   2  14      321.05      419.39    104.46 o 
   1   2  14        5.89        5.40     93.99 o 
   2   2  14        0.18      -23.43     98.85 o 
   3   2  14      339.53      213.11    112.58 o 
   4   2  14      183.84      204.04    133.52 o 
   5   2  14       70.75       99.90    140.60 o 
  -2   3  14        5.52       24.93     90.39 o 
  -1   3  14       72.62      157.82     91.73 o 
   0   3  14      326.89      322.87     96.44 o 
   1   3  14       12.50       32.64     90.00 o 
   2   3  14       43.17      -21.33     92.90 o 
   3   3  14      717.19      710.66    132.28 o 
   4   3  14        4.86     -131.28    120.65 o 
   5   3  14      211.50      178.34    137.80 o 
  -1   4  14        4.63       66.01     82.59 o 
   0   4  14     1922.33     1421.50    114.31 o 
   1   4  14      400.44      372.00     96.19 o 
   2   4  14       11.25      -21.34     87.34 o 
   3   4  14     1576.00     1280.31    142.53 o 
   4   4  14      795.27      681.01    130.95 o 
   5   4  14       60.73      103.79    131.03 o 
   0   5  14       34.51       29.96     78.40 o 
   1   5  14       68.81      101.80     82.53 o 
   2   5  14       49.97       66.60     96.11 o 
   3   5  14      366.72      242.06    107.21 o 
   4   5  14        6.79        1.12    108.55 o 
   5   5  14      217.95      279.18    129.15 o 
  -2   6  14        5.58       24.16     80.37 o 
  -1   6  14      188.18      211.79     82.12 o 
   0   6  14     2606.29     2118.58    546.98 o 
   1   6  14      379.78      389.24     65.34 o 
   2   6  14        1.33      -38.64     58.54 o 
   3   6  14      499.72      418.80     82.57 o 
   4   6  14      720.91      533.11     76.90 o 
   5   6  14        1.38      -42.12     73.95 o 
  -2   7  14       43.01      -43.36     83.63 o 
  -1   7  14      151.08      204.67     86.65 o 
   0   7  14       89.62       81.76     81.35 o 
   1   7  14       92.47       81.41     75.23 o 
   2   7  14       19.62      -18.52     61.70 o 
   3   7  14      189.59       70.71     66.26 o 
   4   7  14        1.00      -26.41     67.65 o 
   5   7  14        7.79      -47.88     89.25 o 
  -1   8  14       40.65        0.26     87.55 o 
   0   8  14      799.02      885.75    111.31 o 
   1   8  14      201.79      358.65    101.06 o 
   2   8  14       17.61      -93.63     63.23 o 
   3   8  14       73.52       11.83     67.45 o 
   4   8  14       87.36       24.43     70.02 o 
   5   8  14        7.62      -83.25     73.77 o 
   0   9  14       71.05       31.09     97.20 o 
   1   9  14      338.20      330.85    107.79 o 
   2   9  14       65.26      -77.70     97.44 o 
   3   9  14      233.12      137.17     72.16 o 
   4   9  14       65.61      -24.98     72.80 o 
   5   9  14       54.29      -36.08     78.67 o 
   1  10  14       32.86        6.63    105.75 o 
   2  10  14      135.09        2.42    107.98 o 
   3  10  14       22.32      -43.57    105.44 o 
   4  10  14       28.39      -57.62     76.15 o 
   0   1  15       68.96      163.39    113.10 o 
   1   1  15      473.83      405.26    119.39 o 
   2   1  15     1233.57     1202.75    141.82 o 
  -1   2  15      435.41      355.02    114.14 o 
   0   2  15       60.43       96.98    104.64 o 
   1   2  15      215.46      330.76    111.53 o 
   2   2  15      121.58      126.96    111.68 o 
   3   2  15       30.24      -55.01    135.14 o 
  -1   3  15      840.39      899.28    122.27 o 
   0   3  15      138.62      171.73    102.76 o 
   1   3  15      188.47      144.45    103.82 o 
   2   3  15      524.70      487.56    115.17 o 
   3   3  15       33.90      170.61    126.12 o 
  -1   4  15      697.68      555.49    108.26 o 
   0   4  15       26.77       -1.46     91.01 o 
   1   4  15        2.24       64.12     96.01 o 
   2   4  15       79.35      -19.06    112.28 o 
   3   4  15      201.54       91.19    117.40 o 
   4   4  15       52.05       63.34    125.46 o 
   0   5  15       13.36      -12.00     86.30 o 
   1   5  15       21.88       -9.30     87.35 o 
   2   5  15       84.91      181.86    110.88 o 
   3   5  15        3.38       38.35    111.70 o 
   4   5  15      386.56      261.62    123.95 o 
   1   6  15        0.39       20.36     97.76 o 
   2   6  15      216.07      202.04    104.52 o 
   3   6  15      479.89      385.82    116.10 o 
   4   6  15       10.94       -5.76    115.77 o 
   0   7  15       13.48      -55.30     80.08 o 
   1   7  15       41.20      -25.52     84.85 o 
   2   7  15        4.98      -16.81     66.56 o 
   3   7  15       81.15      -18.86     70.80 o 
   4   7  15      140.47      102.70     96.30 o 
   1   8  15        8.10       -5.46     91.61 o 
   2   8  15        8.77       -6.70     99.00 o 
   3   8  15      238.59      182.78     76.34 o 
                                                 
